# Supplementary material for: HvNCX, a prime candidate gene for the novel qualitative locus qS7.1 associated with salinity tolerance in barley
Source: Theor Appl Genet. 2023 Jan 19;136(1):9. doi: 10.1007/s00122-023-04267-4 (PMC9852152; doi:10.1007/s00122-023-04267-4)
Supplement: Supplementary file 3 — (XLS 7102 KB) [file 122_2023_4267_MOESM3_ESM.xls]

## Sheet: Table S1
Table S1 The SNP information of DH lines (B: Franklin, A:Tam407227)
name = Tam
nind = 163
nloc = 3018
popt = DH1
snp3	B	B	B	B	B	B	B	B	B	B	A	A	B	B	A	B	B	B	B	B	A	B	A	B	B	A	B	B	A	A	A	B	A	A	B	A	B	A	B	A	A	A	B	A	A	A	A	A	A
snp1	B	B	B	B	B	B	B	B	B	B	A	A	B	B	A	B	B	B	B	B	A	B	A	B	B	A	B	B	A	A	A	B	A	A	B	A	B	A	B	A	A	A	B	A	A	A	A	A	A
snp2	B	B	B	B	B	B	B	B	B	B	A	A	B	B	A	B	B	B	B	B	A	B	A	B	B	A	B	B	A	A	A	B	A	A	B	A	B	A	B	A	A	A	B	A	A	A	A	A	A
snp4	B	B	B	B	B	B	B	B	B	B	A	A	B	B	A	B	B	B	B	B	A	B	A	B	B	A	B	B	A	A	A	B	A	A	B	A	B	A	B	A	A	A	B	A	A	A	A	A	A
snp5	B	B	B	B	B	B	B	B	B	B	A	A	B	A	A	B	B	A	B	B	A	B	A	B	A	A	B	B	A	A	A	B	A	A	B	A	B	A	B	A	A	A	B	A	A	A	A	A	A
snp6	B	B	B	B	B	B	B	B	B	B	A	A	B	A	A	B	B	A	B	B	A	B	A	B	A	A	B	B	A	A	A	B	A	A	B	A	B	A	B	A	A	A	B	A	A	A	A	A	B
snp7	B	B	B	B	B	B	B	B	B	B	A	A	B	A	A	B	B	A	B	B	A	B	A	B	A	A	B	B	A	A	A	B	A	A	B	A	B	A	B	A	A	A	B	A	A	A	A	A	B
snp12	B	B	B	B	B	B	B	B	B	B	A	A	B	A	A	B	B	A	B	B	A	B	A	B	A	A	B	B	A	A	A	B	A	A	B	A	B	A	B	A	A	A	B	A	A	A	A	A	B
snp9	B	B	B	B	B	B	B	B	B	B	A	A	B	A	A	B	B	A	B	B	A	B	A	B	A	A	B	B	A	A	A	B	A	A	B	A	B	A	B	A	A	A	B	A	A	A	A	A	B
snp13	B	B	B	B	B	B	B	B	B	B	A	A	B	A	A	B	B	A	B	B	A	B	A	B	A	A	B	B	A	A	A	B	A	A	B	A	B	A	B	A	A	A	B	A	A	A	A	A	B
snp11	B	B	B	B	B	B	B	B	B	B	A	A	B	A	A	B	B	A	B	B	A	B	A	B	A	A	B	B	A	A	A	B	A	A	B	A	B	A	B	A	A	A	B	A	A	A	A	A	B
snp10	B	B	B	B	B	B	B	B	B	B	A	A	B	A	A	B	B	A	B	B	A	B	A	B	A	A	B	B	A	A	A	B	A	A	B	A	B	A	B	A	A	A	B	A	A	A	A	A	B
snp14	B	B	B	B	B	B	B	B	B	B	A	A	B	A	A	B	B	A	B	B	A	B	A	B	A	A	B	B	A	A	A	B	A	A	B	A	B	A	B	A	A	A	B	B	B	A	A	A	B
snp8	B	B	B	B	B	B	B	B	B	B	A	A	B	A	A	B	B	A	B	B	A	B	A	B	A	A	B	B	A	A	A	B	A	A	B	A	B	A	B	A	A	A	B	B	B	A	A	A	B
snp15	B	B	B	B	B	B	B	B	B	B	A	A	B	A	A	B	B	A	B	B	A	B	A	B	A	A	B	B	A	A	A	B	A	A	B	A	B	A	B	A	A	A	B	B	B	A	A	A	B
snp16	B	B	B	B	B	B	B	B	B	B	A	A	B	A	A	B	B	A	B	B	A	B	A	B	A	A	B	B	A	A	A	B	A	A	A	A	B	A	B	A	A	A	B	B	B	A	A	A	B
snp17	B	B	B	B	B	B	B	B	B	B	A	A	B	A	A	B	B	A	B	B	A	B	A	B	A	A	B	B	A	A	A	B	A	A	A	A	B	A	B	A	A	A	A	B	B	A	A	A	B
snp48	B	B	B	B	B	B	B	B	B	B	A	A	B	A	A	B	B	A	B	B	A	B	A	B	A	A	B	B	A	A	A	B	A	A	A	A	B	A	B	A	A	A	A	B	B	A	A	A	B
snp51	B	B	B	B	B	B	B	B	B	B	A	A	B	A	A	B	B	A	B	B	A	B	A	B	A	A	B	B	A	A	A	B	A	A	A	A	B	A	B	A	A	A	A	B	B	A	A	A	B
snp18	B	B	B	B	B	B	B	B	B	B	A	A	B	A	A	B	B	A	B	B	A	B	A	B	A	A	B	B	A	A	A	B	A	A	A	A	B	A	B	A	A	A	A	B	B	A	A	A	B
snp50	B	B	B	B	B	B	B	B	B	B	A	A	B	A	A	B	B	A	B	B	A	B	A	B	A	A	B	B	A	A	A	B	A	A	A	A	B	A	B	A	A	A	A	B	B	A	A	A	B
snp49	B	B	B	B	B	B	B	B	B	B	A	A	B	A	A	B	B	A	B	B	A	B	A	B	A	A	B	B	A	A	A	B	A	A	A	A	B	A	B	A	A	A	A	B	B	A	A	A	B
snp19	B	B	B	B	B	B	B	B	B	B	A	A	B	A	A	B	B	A	B	B	A	B	A	B	A	A	B	B	A	A	A	B	A	A	A	A	B	A	B	A	A	A	A	B	B	A	A	A	B
snp52	B	B	B	B	B	B	B	B	B	B	A	B	B	A	A	B	B	A	B	B	A	B	A	B	A	A	B	B	A	A	A	B	A	A	A	A	B	A	B	A	A	A	B	B	B	A	A	A	B
snp20	B	B	B	B	B	B	B	B	B	B	A	A	B	A	A	B	B	A	B	B	A	B	A	B	A	A	B	B	A	A	A	B	A	A	A	A	B	A	B	B	A	A	B	B	B	A	A	A	B
snp21	B	B	B	B	B	B	B	B	B	B	A	A	B	A	A	B	B	A	B	B	A	B	A	B	A	A	B	B	A	A	A	B	A	A	A	A	B	A	B	B	A	A	B	B	B	A	A	A	B
snp27	B	B	B	B	B	B	B	B	B	B	A	A	B	A	A	B	B	A	B	B	A	B	A	B	A	A	B	B	A	A	A	B	A	A	A	A	B	A	B	B	A	A	B	B	B	A	A	A	B
snp24	B	B	B	B	B	B	B	B	B	B	A	A	B	A	A	B	B	A	B	B	A	B	A	B	A	A	B	B	A	A	A	B	A	A	A	A	B	A	B	B	A	A	B	B	B	A	A	A	B
snp22	B	B	B	B	B	B	B	B	B	B	A	A	B	A	A	B	B	A	B	B	A	B	A	B	A	A	B	B	A	A	A	B	A	A	A	A	B	A	B	B	A	A	B	B	B	A	A	A	B
snp23	B	B	B	B	B	B	B	B	B	B	A	A	B	A	A	B	B	A	B	B	A	B	A	B	A	A	B	B	A	A	A	B	A	A	A	A	B	A	B	B	A	A	B	B	B	A	A	A	B
snp28	B	B	B	B	B	B	B	B	B	B	A	A	B	A	A	B	B	A	B	B	A	B	A	B	A	A	B	B	A	A	A	B	A	A	A	A	B	A	B	B	A	A	B	B	B	A	A	A	B
snp26	B	B	B	B	B	B	B	B	B	B	A	A	B	A	A	B	B	A	B	B	A	B	A	B	A	A	B	B	A	A	A	B	A	A	A	A	B	A	B	B	A	A	B	B	B	A	A	A	B
snp25	B	B	B	B	B	B	B	B	B	B	A	A	B	A	A	B	B	A	B	B	A	B	A	B	A	A	B	B	A	A	A	B	A	A	A	A	B	A	B	B	A	A	B	B	B	A	A	A	B
snp29	B	B	B	B	B	B	A	B	B	B	A	A	B	A	A	B	B	A	B	B	A	B	A	B	A	A	B	A	A	B	B	B	A	A	A	A	A	A	B	B	A	A	B	B	B	A	A	A	B
snp30	B	B	B	B	B	B	A	B	B	B	A	A	B	A	A	B	B	A	B	B	A	B	A	B	A	A	B	A	A	B	B	B	A	A	A	A	A	A	B	B	A	A	B	B	B	A	A	A	B
snp31	B	B	B	B	B	B	A	B	B	B	A	A	B	A	A	B	B	A	B	B	A	B	A	B	A	A	B	A	A	B	B	B	A	A	A	A	A	A	B	B	A	A	B	B	B	A	A	A	B
snp32	B	B	B	B	B	B	A	B	B	B	A	A	B	A	A	B	B	A	B	B	A	B	A	B	A	A	B	A	A	B	B	B	A	A	A	A	A	A	B	B	A	A	B	B	B	A	A	A	B
snp33	B	B	B	B	B	B	A	B	B	B	A	A	B	A	A	B	B	A	B	B	A	B	A	B	A	A	B	A	A	B	B	B	A	A	A	A	A	A	B	B	A	A	B	B	B	A	A	A	B
snp34	B	B	B	B	B	B	A	B	B	B	A	A	B	A	A	B	B	A	B	B	A	B	A	B	A	A	B	A	A	B	B	B	A	A	A	A	A	A	B	B	A	A	B	B	B	A	A	A	B
snp35	B	B	B	B	A	B	A	A	B	B	A	A	B	A	A	B	A	A	B	B	A	B	A	B	A	A	B	A	A	B	B	B	A	A	A	A	A	A	B	B	A	A	B	B	B	A	A	A	B
snp36	B	B	B	B	A	B	A	A	B	B	A	A	B	A	A	B	A	A	B	B	A	B	A	B	A	A	B	A	A	B	B	B	A	A	A	A	A	A	B	B	A	A	B	B	B	A	A	A	B
snp37	B	B	B	B	A	B	A	A	B	B	A	A	B	A	A	B	A	A	B	B	A	B	A	A	A	A	A	A	A	B	B	B	A	A	A	A	A	A	B	B	A	A	B	B	B	A	A	A	B
snp38	B	B	B	B	A	B	A	A	B	B	A	A	B	A	A	B	A	A	B	B	A	B	A	A	A	A	A	A	A	B	B	B	B	A	A	A	A	A	B	B	A	A	B	B	B	A	A	A	B
snp39	B	B	B	B	A	B	A	A	B	B	A	A	B	A	B	B	A	A	B	B	A	B	A	A	A	A	A	A	A	B	B	B	B	A	A	A	A	A	B	B	A	A	B	B	B	A	A	A	B
snp41	B	B	B	B	A	B	A	A	B	B	A	A	B	A	B	B	A	A	B	B	A	B	A	A	A	A	A	A	A	B	B	B	B	A	A	A	A	A	B	B	A	A	B	B	B	A	A	A	B
snp42	B	B	B	B	A	B	A	A	B	B	A	A	B	A	B	B	A	A	B	B	A	B	A	A	A	A	A	A	A	B	B	B	B	A	A	A	A	A	B	B	A	A	B	B	B	A	A	A	B
snp40	B	B	B	B	A	B	A	A	B	B	A	A	B	A	B	B	A	A	B	B	A	B	A	A	A	A	A	A	A	B	B	B	B	A	A	A	A	A	B	B	A	A	B	B	B	A	A	A	B
snp43	B	B	B	B	A	B	A	A	B	B	A	A	B	A	B	B	A	A	B	B	B	B	A	A	A	A	A	A	A	B	B	B	B	A	A	A	A	A	B	B	A	A	B	B	B	A	A	A	B
snp44	B	B	B	B	A	B	A	A	B	B	A	A	B	A	B	B	A	A	B	B	B	B	B	A	A	A	A	A	A	B	B	B	B	A	A	A	A	A	B	B	A	A	B	B	B	A	A	A	B
snp46	B	B	B	B	A	B	A	A	B	B	A	A	B	A	B	B	A	A	B	B	B	B	B	A	A	A	A	A	A	B	B	B	B	A	A	A	A	A	B	B	A	A	B	B	B	A	A	A	B
snp47	B	B	B	B	A	B	A	A	B	B	A	A	B	A	B	B	A	A	B	B	B	B	B	A	A	A	A	A	A	B	B	B	B	A	A	A	A	A	B	B	A	A	B	B	B	A	A	A	B
snp45	B	B	B	B	A	B	A	A	B	B	A	A	B	A	B	B	A	A	B	B	B	B	B	A	A	A	A	A	A	B	B	B	B	A	A	A	A	A	B	B	A	A	B	B	B	A	A	A	B
snp53	B	B	B	B	A	B	A	A	B	B	A	A	B	A	B	B	A	A	B	B	B	B	B	A	A	A	A	A	A	B	B	B	B	A	A	A	A	A	B	B	A	A	B	B	B	A	A	A	B
snp54	B	B	B	B	A	B	A	A	B	B	A	A	B	A	B	B	A	A	B	B	B	B	B	A	A	A	A	A	A	B	B	B	B	A	A	A	A	A	B	B	A	A	B	B	B	A	A	A	B
snp56	B	B	B	B	A	B	A	A	B	B	A	A	B	A	B	B	A	A	B	B	B	B	B	A	A	A	A	A	A	B	B	B	B	A	A	A	A	A	B	B	A	A	B	B	B	A	A	A	B
snp57	B	B	B	B	A	B	A	A	B	B	A	A	B	A	B	B	A	A	B	B	B	B	B	A	A	A	A	A	A	B	B	B	B	A	A	A	A	A	B	B	A	A	B	B	B	A	A	A	B
snp55	B	B	B	B	A	B	A	A	B	B	A	A	B	A	B	B	A	A	B	B	B	B	B	A	A	A	A	A	A	B	B	B	B	A	A	A	A	A	B	B	A	A	B	B	B	A	A	A	B
snp58	B	B	B	B	A	B	A	A	B	B	A	A	B	A	B	B	A	A	B	B	B	B	B	A	A	A	A	A	A	B	B	B	B	A	A	A	A	A	B	B	A	A	B	B	B	A	A	A	B
snp62	B	B	B	B	A	B	A	A	B	B	A	A	B	A	B	B	A	A	B	B	B	B	B	A	A	A	A	A	A	B	B	B	B	A	A	A	A	A	B	B	A	B	B	B	B	A	A	A	B
snp59	B	B	B	B	A	B	A	A	B	B	A	A	B	A	B	B	A	A	B	B	B	B	B	A	A	A	A	A	A	B	B	B	B	A	A	A	A	A	B	B	A	B	B	B	B	A	A	A	B
snp61	B	B	B	B	A	B	A	A	B	B	A	A	B	A	B	B	A	A	B	B	B	B	B	A	A	A	A	A	A	B	B	B	B	A	A	A	A	A	B	B	A	B	B	B	B	A	A	A	B
snp60	B	B	B	B	A	B	A	A	B	B	A	A	B	A	B	B	A	A	B	B	B	B	B	A	A	A	A	A	A	B	B	B	B	A	A	A	A	A	B	B	A	B	B	B	B	A	A	A	B
snp63	B	B	B	B	A	B	A	A	B	B	A	A	B	A	B	B	A	A	B	B	B	B	B	A	A	B	A	A	A	B	B	B	B	A	A	A	A	A	B	B	A	B	B	B	B	A	A	A	B
snp70	A	B	A	B	A	B	A	A	B	B	A	A	B	A	B	B	A	A	B	B	B	B	B	A	A	B	A	A	A	B	B	B	B	B	A	A	A	A	B	B	A	B	B	B	B	A	A	A	B
snp68	A	B	A	B	A	B	A	A	B	B	A	A	B	A	B	B	A	A	B	B	B	B	B	A	A	B	A	A	A	B	B	B	B	B	A	A	A	A	B	B	A	B	B	B	B	A	A	A	B
snp67	A	B	A	B	A	B	A	A	B	B	A	A	B	A	B	B	A	A	B	B	B	B	B	A	A	B	A	A	A	B	B	B	B	B	A	A	A	A	B	B	A	B	B	B	B	A	A	A	B
snp78	A	B	A	B	A	B	A	A	B	B	A	A	B	A	B	B	A	A	B	B	B	B	B	A	A	B	A	A	A	B	B	B	B	B	A	A	A	A	B	B	A	B	B	B	B	A	A	A	B
snp77	A	B	A	B	A	B	A	A	B	B	A	A	B	A	B	B	A	A	B	B	B	B	B	A	A	B	A	A	A	B	B	B	B	B	A	A	A	A	B	B	A	B	B	B	B	A	A	A	B
snp69	A	B	A	B	A	B	A	A	B	B	A	A	B	A	B	B	A	A	B	B	B	B	B	A	A	B	A	A	A	B	B	B	B	B	A	A	A	A	B	B	A	B	B	B	B	A	A	A	B
snp73	A	B	A	B	A	B	A	A	B	B	A	A	B	A	B	B	A	A	B	B	B	B	B	A	A	B	A	A	A	B	B	B	B	B	A	A	A	A	B	B	A	B	B	B	B	A	A	A	B
snp72	A	B	A	B	A	B	A	A	B	B	A	A	B	A	B	B	A	A	B	B	B	B	B	A	A	B	A	A	A	B	B	B	B	B	A	A	A	A	B	B	A	B	B	B	B	A	A	A	B
snp74	A	B	A	B	A	B	A	A	B	B	A	A	B	A	B	B	A	A	B	B	B	B	B	A	A	B	A	A	A	B	B	B	B	B	A	A	A	A	B	B	A	B	B	B	B	A	A	A	B
snp76	A	B	A	B	A	B	A	A	B	B	A	A	B	A	B	B	A	A	B	B	B	B	B	A	A	B	A	A	A	B	B	B	B	B	A	A	A	A	B	B	A	B	B	B	B	A	A	A	B
snp75	A	B	A	B	A	B	A	A	B	B	A	A	B	A	B	B	A	A	B	B	B	B	B	A	A	B	A	A	A	B	B	B	B	B	A	A	A	A	B	B	A	B	B	B	B	A	A	A	B
snp64	A	B	A	B	A	B	A	A	B	B	A	A	B	A	B	B	A	A	B	B	B	B	B	A	A	B	A	A	A	B	B	B	B	B	A	A	A	A	B	B	A	B	B	B	B	A	A	A	B
snp65	A	B	A	B	A	B	A	A	B	B	A	A	B	A	B	B	A	A	B	B	B	B	B	A	A	B	A	A	A	B	B	B	B	B	A	A	A	A	B	B	A	B	B	B	B	A	A	A	B
snp66	A	B	A	B	A	B	A	A	B	B	A	A	B	A	B	B	A	A	B	B	B	B	B	A	A	B	A	A	A	B	B	B	B	B	A	A	A	A	B	B	A	B	B	B	B	A	A	A	B
snp71	A	B	A	B	A	B	A	A	B	B	A	A	B	A	B	B	A	A	B	B	B	B	B	A	A	B	A	A	A	B	B	B	B	B	A	A	A	A	B	B	A	B	B	B	B	A	A	A	B
snp79	A	B	A	B	A	B	A	A	B	B	A	A	B	A	B	B	A	A	B	B	B	B	B	A	A	B	A	A	A	B	B	B	B	B	A	A	A	A	B	B	A	B	B	B	B	A	A	A	B
snp80	A	B	A	B	A	B	A	A	B	B	A	A	B	A	B	B	A	A	B	B	B	B	B	A	A	B	A	A	A	B	B	B	B	B	A	A	A	A	B	B	A	B	B	B	B	A	A	A	B
snp83	A	B	A	B	A	B	A	A	B	B	A	A	B	A	B	B	A	A	B	B	B	B	B	A	A	B	A	A	A	B	B	B	B	B	A	A	A	A	B	B	A	B	B	B	B	A	A	A	B
snp81	A	B	A	B	A	B	A	A	B	B	A	A	B	A	B	B	A	A	B	B	B	B	B	A	A	B	A	A	A	B	B	B	B	B	A	A	A	A	B	B	A	B	B	B	B	A	A	A	B
snp82	A	B	A	B	A	B	A	A	B	B	A	A	B	A	B	B	A	A	B	B	B	B	B	A	A	B	A	A	A	B	B	B	B	B	A	A	A	A	B	B	A	B	B	B	B	A	A	A	B
snp84	A	B	A	B	A	B	A	A	B	B	A	A	A	A	B	B	A	A	B	B	B	B	B	A	A	B	A	B	A	B	B	B	B	B	A	A	A	A	B	B	A	B	B	B	B	A	A	A	B
snp85	A	B	A	B	A	B	A	A	B	B	A	A	A	A	B	B	A	A	B	B	B	B	B	A	A	B	A	B	A	B	B	B	B	B	A	A	A	A	B	B	A	B	B	B	B	A	A	A	B
snp89	A	B	A	B	A	B	A	A	B	B	A	A	A	A	B	B	A	A	B	B	B	B	B	A	A	B	A	B	A	B	B	B	B	B	A	A	A	A	B	B	A	B	B	B	B	A	A	A	B
snp88	A	B	A	B	A	B	A	A	B	B	A	A	A	A	B	B	A	A	B	B	B	B	B	A	A	B	A	B	A	B	B	B	B	B	A	A	A	A	B	B	A	B	B	B	B	A	A	A	B
snp86	A	B	A	B	A	B	A	A	B	B	A	A	A	A	B	B	A	A	B	B	B	B	B	A	A	B	A	B	A	B	B	B	B	B	A	A	A	A	B	B	A	B	B	B	B	A	A	A	B
snp87	A	B	A	B	A	B	A	A	B	B	A	A	A	A	B	B	A	A	B	B	B	B	B	A	A	B	A	B	A	B	B	B	B	B	A	A	A	A	B	B	A	B	B	B	B	A	A	A	B
snp90	A	B	A	B	A	B	A	A	B	B	A	A	A	A	B	B	A	A	B	B	B	B	B	A	A	B	A	B	A	B	B	B	B	B	A	A	A	A	B	B	A	B	B	B	B	A	A	A	B
snp91	A	B	A	B	A	B	A	A	B	B	A	A	A	A	B	B	A	A	B	B	B	B	B	A	A	B	A	B	A	B	B	B	B	B	A	A	A	A	B	B	A	B	B	B	B	A	A	A	B
snp94	A	B	A	B	A	B	A	A	B	B	A	A	A	A	B	B	A	A	B	B	B	B	B	A	A	B	A	B	A	B	B	B	B	B	A	A	A	A	B	B	A	B	B	B	B	A	A	A	B
snp93	A	B	A	B	A	B	A	A	B	B	A	A	A	A	B	B	A	A	B	B	B	B	B	A	A	B	A	B	A	B	B	B	B	B	A	A	A	A	B	B	A	B	B	B	B	A	A	A	B
snp92	A	B	A	B	A	B	A	A	B	B	A	A	A	A	B	B	A	A	B	B	B	B	B	A	A	B	A	B	A	B	B	B	B	B	A	A	A	A	B	B	A	B	B	B	B	A	A	A	B
snp99	A	B	A	B	A	B	A	A	B	B	A	A	A	A	B	B	A	A	B	B	B	B	B	A	A	B	A	B	A	B	B	B	B	B	A	A	A	A	B	B	A	B	B	B	B	A	A	A	B
snp100	A	B	A	B	A	B	A	A	B	B	A	A	A	A	B	B	A	A	B	B	B	B	B	A	A	B	A	B	A	B	B	B	B	B	A	A	A	A	B	B	A	B	B	B	B	A	A	A	B
snp97	A	B	A	B	A	B	A	A	B	B	A	A	A	A	B	B	A	A	B	B	B	B	B	A	A	B	A	B	A	B	B	B	B	B	A	A	A	A	B	B	A	B	B	B	B	A	A	A	B
snp101	A	B	A	B	A	B	A	A	B	B	A	A	A	A	B	B	A	A	B	B	B	B	B	A	A	B	A	B	A	B	B	B	B	B	A	A	A	A	B	B	A	B	B	B	B	A	A	A	B
snp102	A	B	A	B	A	B	A	A	B	B	A	A	A	A	B	B	A	A	B	B	B	B	B	A	A	B	A	B	A	B	B	B	B	B	A	A	A	A	B	B	A	B	B	B	B	A	A	A	B
snp95	A	B	A	B	A	B	A	A	B	B	A	A	A	A	B	B	A	A	B	B	B	B	B	A	A	B	A	B	A	B	B	B	B	B	A	A	A	A	B	B	A	B	B	B	B	A	A	A	B
snp96	A	B	A	B	A	B	A	A	B	B	A	A	A	A	B	B	A	A	B	B	B	B	B	A	A	B	A	B	A	B	B	B	B	B	A	A	A	A	B	B	A	B	B	B	B	A	A	A	B
snp98	A	B	A	B	A	B	A	A	B	B	A	A	A	A	B	B	A	A	B	B	B	B	B	A	A	B	A	B	A	B	B	B	B	B	A	A	A	A	B	B	A	B	B	B	B	A	A	A	B
snp114	A	B	A	B	A	B	A	A	B	B	A	A	A	A	B	B	A	A	B	A	B	B	B	A	A	B	A	B	A	B	B	B	B	B	A	A	A	A	B	B	A	B	B	B	B	A	A	A	B
snp113	A	B	A	B	A	B	A	A	B	B	A	A	A	A	B	B	A	A	B	A	B	B	B	A	A	B	A	B	A	B	B	B	B	B	A	A	A	A	B	B	A	B	B	B	B	A	A	A	B
snp111	A	B	A	B	A	B	A	A	B	B	A	A	A	A	B	B	A	A	B	A	B	B	B	A	A	B	A	B	A	B	B	B	B	B	A	A	A	A	B	B	A	B	B	B	B	A	A	A	B
snp112	A	B	A	B	A	B	A	A	B	B	A	A	A	A	B	B	A	A	B	A	B	B	B	A	A	B	A	B	A	B	B	B	B	B	A	A	A	A	B	B	A	B	B	B	B	A	A	A	B
snp110	A	B	A	B	A	B	A	A	B	B	A	A	A	A	B	B	A	A	B	A	B	B	B	A	A	B	A	B	A	B	B	B	B	B	A	A	A	A	B	B	A	B	B	B	B	A	A	A	B
snp109	A	B	A	B	A	B	A	A	B	B	A	A	A	A	B	B	A	A	B	A	B	B	B	A	A	B	A	B	A	B	B	B	B	B	A	A	A	A	B	B	A	B	B	B	B	A	A	A	B
snp108	A	B	A	B	A	B	A	A	B	B	A	A	A	A	B	B	A	A	B	A	B	B	B	A	A	B	A	B	A	B	B	B	B	B	A	A	A	A	B	B	A	B	B	B	B	A	A	A	B
snp107	A	B	A	B	A	B	A	A	B	B	A	A	A	A	B	B	A	A	B	A	B	B	B	A	A	B	A	B	A	B	B	B	B	B	A	A	A	A	B	B	A	B	B	B	B	A	A	A	B
snp105	A	B	A	B	A	B	A	A	B	B	A	A	A	A	B	B	A	A	B	A	B	B	B	A	A	B	A	B	A	B	B	B	B	B	A	A	A	A	B	B	A	B	B	B	B	A	A	A	B
snp115	A	B	A	B	A	B	A	A	B	B	A	A	A	A	B	B	A	A	B	A	B	B	B	A	A	B	A	B	A	B	B	B	B	B	A	A	A	A	B	B	A	B	B	B	B	A	A	A	B
snp116	A	B	A	B	A	B	A	A	B	B	A	A	A	A	B	B	A	A	B	A	B	B	B	A	A	B	A	B	A	B	B	B	B	B	A	A	A	A	B	B	A	B	B	B	B	A	A	A	B
snp117	A	B	A	B	A	B	A	A	B	B	A	A	A	A	B	B	A	A	B	A	B	B	B	A	A	B	A	B	A	B	B	B	B	B	A	A	A	A	B	B	A	B	B	B	B	A	A	A	B
snp118	A	B	A	B	A	B	A	A	B	B	A	A	A	A	B	B	A	A	B	A	B	B	B	A	A	B	A	B	A	B	B	B	B	B	A	A	A	A	B	B	A	B	B	B	B	A	A	A	B
snp104	A	B	A	B	A	B	A	A	B	B	A	A	A	A	B	B	A	A	B	A	B	B	B	A	A	B	A	B	A	B	B	B	B	B	A	A	A	A	B	B	A	B	B	B	B	A	A	A	B
snp103	A	B	A	B	A	B	A	A	B	B	A	A	A	A	B	B	A	A	B	A	B	B	B	A	A	B	A	B	A	B	B	B	B	B	A	A	A	A	B	B	A	B	B	B	B	A	A	A	B
snp106	A	B	A	B	A	B	A	A	B	B	A	A	A	A	B	B	A	A	B	A	B	B	B	A	A	B	A	B	A	B	B	B	B	B	A	A	A	A	B	B	A	B	B	B	B	A	A	A	B
snp120	A	B	A	B	A	B	A	A	B	B	B	A	A	A	B	B	A	A	B	A	B	B	B	A	A	B	A	B	A	B	B	B	B	B	A	A	A	A	B	B	A	B	B	B	B	A	A	A	B
snp119	A	B	A	B	A	B	A	A	B	B	B	A	A	A	B	B	A	A	B	A	B	B	B	A	A	B	A	B	A	B	B	B	B	B	A	A	A	A	B	B	A	B	B	B	B	A	A	A	B
snp123	A	B	A	B	A	B	A	A	B	B	B	A	A	A	B	B	A	A	B	A	B	B	B	A	A	B	A	B	A	B	B	B	B	B	A	A	A	A	B	B	A	B	B	B	B	A	A	A	B
snp121	A	B	A	B	A	B	A	A	B	B	B	A	A	A	B	B	A	A	B	A	B	B	B	A	A	B	A	B	A	B	B	B	B	B	A	A	A	A	B	B	A	B	B	B	B	A	A	A	B
snp126	A	B	A	B	A	B	A	A	B	B	B	A	A	A	B	B	A	A	B	A	B	B	B	A	A	B	A	B	A	B	B	B	B	B	A	A	A	A	B	B	A	B	B	B	B	A	A	A	B
snp125	A	B	A	B	A	B	A	A	B	B	B	A	A	A	B	B	A	A	B	A	B	B	B	A	A	B	A	B	A	B	B	B	B	B	A	A	A	A	B	B	A	B	B	B	B	A	A	A	B
snp122	A	B	A	B	A	B	A	A	B	B	B	A	A	A	B	B	A	A	B	A	B	B	B	A	A	B	A	B	A	B	B	B	B	B	A	A	A	A	B	B	A	B	B	B	B	A	A	A	B
snp124	A	B	A	B	A	B	A	A	B	B	B	A	A	A	B	B	A	A	B	A	B	B	B	A	A	B	A	B	A	B	B	B	B	B	A	A	A	A	B	B	A	B	B	B	B	A	A	A	B
snp128	A	B	A	B	A	B	A	A	B	B	B	A	A	A	B	B	A	A	B	A	B	B	B	A	A	B	A	B	A	B	B	B	B	B	A	A	A	A	B	B	A	B	B	B	B	A	A	A	B
snp134	A	B	A	B	A	B	A	A	B	B	B	A	A	A	B	B	A	A	B	A	B	B	B	A	A	B	A	B	A	B	B	B	B	B	A	A	A	A	B	B	A	B	B	B	B	A	A	A	B
snp129	A	B	A	B	A	B	A	A	B	B	B	A	A	A	B	B	A	A	B	A	B	B	B	A	A	B	A	B	A	B	B	B	B	B	A	A	A	A	B	B	A	B	B	B	B	A	A	A	B
snp131	A	B	A	B	A	B	A	A	B	B	B	A	A	A	B	B	A	A	B	A	B	B	B	A	A	B	A	B	A	B	B	B	B	B	A	A	A	A	B	B	A	B	B	B	B	A	A	A	B
snp127	A	B	A	B	A	B	A	A	B	B	B	A	A	A	B	B	A	A	B	A	B	B	B	A	A	B	A	B	A	B	B	B	B	B	A	A	A	A	B	B	A	B	B	B	B	A	A	A	B
snp133	A	B	A	B	A	B	A	A	B	B	B	A	A	A	B	B	A	A	B	A	B	B	B	A	A	B	A	B	A	B	B	B	B	B	A	A	A	A	B	B	A	B	B	B	B	A	A	A	B
snp132	A	B	A	B	A	B	A	A	B	B	B	A	A	A	B	B	A	A	B	A	B	B	B	A	A	B	A	B	A	B	B	B	B	B	A	A	A	A	B	B	A	B	B	B	B	A	A	A	B
snp130	A	B	A	B	A	B	A	A	B	B	B	A	A	A	B	B	A	A	B	A	B	B	B	A	A	B	A	B	A	B	B	B	B	B	A	A	A	A	B	B	A	B	B	B	B	A	A	A	B
snp135	A	B	A	B	A	B	A	A	B	B	B	A	A	A	B	B	A	A	B	A	B	B	B	A	A	B	A	B	A	B	B	B	B	B	A	A	B	B	B	B	A	B	B	B	B	A	A	A	B
snp139	A	B	A	B	A	A	A	A	B	A	B	A	A	A	B	B	A	A	B	A	B	B	B	A	A	B	A	B	A	B	B	B	B	B	A	A	B	B	B	B	A	B	B	B	B	A	A	A	B
snp138	A	B	A	B	A	A	A	A	B	A	B	A	A	A	B	B	A	A	B	A	B	B	B	A	A	B	A	B	A	B	B	B	B	B	A	A	B	B	B	B	A	B	B	B	B	A	A	A	B
snp141	A	B	A	B	A	A	A	A	B	A	B	A	A	A	B	B	A	A	B	A	B	B	B	A	A	B	A	B	A	B	B	B	B	B	A	A	B	B	B	B	A	B	B	B	B	A	A	A	B
snp140	A	B	A	B	A	A	A	A	B	A	B	A	A	A	B	B	A	A	B	A	B	B	B	A	A	B	A	B	A	B	B	B	B	B	A	A	B	B	B	B	A	B	B	B	B	A	A	A	B
snp136	A	B	A	B	A	A	A	A	B	A	B	A	A	A	B	B	A	A	B	A	B	B	B	A	A	B	A	B	A	B	B	B	B	B	A	A	B	B	B	B	A	B	B	B	B	A	A	A	B
snp137	A	B	A	B	A	A	A	A	B	A	B	A	A	A	B	B	A	A	B	A	B	B	B	A	A	B	A	B	A	B	B	B	B	B	A	A	B	B	B	B	A	B	B	B	B	A	A	A	B
snp143	A	B	A	B	A	A	A	A	B	A	B	A	A	A	B	B	A	A	B	A	B	B	B	A	A	B	A	B	A	B	B	B	B	B	A	A	B	B	B	B	A	B	B	B	B	A	A	A	B
snp142	A	B	A	B	A	A	A	A	B	A	B	A	A	A	B	B	A	A	B	A	B	B	B	A	A	B	A	B	A	B	B	B	B	B	A	A	B	B	B	B	A	B	B	B	B	A	A	A	B
snp144	A	B	A	B	A	A	A	A	B	A	B	A	A	A	B	B	A	A	B	A	B	B	B	A	A	B	A	B	A	B	B	B	B	B	A	A	B	B	B	B	A	B	B	B	B	A	A	A	B
snp146	A	B	A	B	A	A	A	A	B	A	B	A	A	A	B	B	A	A	B	A	B	B	B	A	A	B	A	B	A	B	B	B	B	B	A	A	B	B	B	B	A	B	B	B	B	A	A	A	B
snp147	A	B	A	B	A	A	A	A	B	A	B	A	A	A	B	B	A	A	B	A	B	B	B	A	A	B	A	B	A	B	B	B	B	B	A	A	B	B	B	B	A	B	B	B	B	A	A	A	B
snp145	A	B	A	B	A	A	A	A	B	A	B	A	A	A	B	B	A	A	B	A	B	B	B	A	A	B	A	B	A	B	B	B	B	B	A	A	B	B	B	B	A	B	B	B	B	A	A	A	B
snp150	A	B	A	B	A	A	A	A	B	A	B	A	A	A	B	B	B	A	B	A	B	B	B	A	A	B	A	B	A	B	B	B	B	B	A	A	B	B	B	B	A	B	B	B	B	A	A	A	B
snp151	A	B	A	B	A	A	A	A	B	A	B	A	A	A	B	B	B	A	B	A	B	B	B	A	A	B	A	B	A	B	B	B	B	B	A	A	B	B	B	B	A	B	B	B	B	A	A	A	B
snp149	A	B	A	B	A	A	A	A	B	A	B	A	A	A	B	B	B	A	B	A	B	B	B	A	A	B	A	B	A	B	B	B	B	B	A	A	B	B	B	B	A	B	B	B	B	A	A	A	B
snp148	A	B	A	B	A	A	A	A	B	A	B	A	A	A	B	B	B	A	B	A	B	B	B	A	A	B	A	B	A	B	B	B	B	B	A	A	B	B	B	B	A	B	B	B	B	A	A	A	B
snp154	A	B	A	B	A	A	A	A	B	A	B	A	A	A	B	B	B	A	B	A	B	B	B	A	A	B	A	B	A	B	B	B	B	B	A	A	B	B	B	B	A	B	B	B	B	A	A	A	B
snp155	A	B	A	B	A	A	A	A	B	A	B	A	A	A	B	B	B	A	B	A	B	B	B	A	A	B	A	B	A	B	B	B	B	B	A	A	B	B	B	B	A	B	B	B	B	A	A	A	B
snp152	A	B	A	B	A	A	A	A	B	A	B	A	A	A	B	B	B	A	B	A	B	B	B	A	A	B	A	B	A	B	B	B	B	B	A	A	B	B	B	B	A	B	B	B	B	A	A	A	B
snp153	A	B	A	B	A	A	A	A	B	A	B	A	A	A	B	B	B	A	B	A	B	B	B	A	A	B	A	B	A	B	B	B	B	B	A	A	B	B	B	B	A	B	B	B	B	A	A	A	B
snp163	A	B	A	B	A	A	A	A	B	A	B	A	B	A	B	B	B	A	B	A	B	B	B	A	A	B	A	B	A	B	B	B	B	B	A	A	B	B	B	B	A	B	B	B	B	A	A	A	B
snp161	A	B	A	B	A	A	A	A	B	A	B	A	B	A	B	B	B	A	B	A	B	B	B	A	A	B	A	B	A	B	B	B	B	B	A	A	B	B	B	B	A	B	B	B	B	A	A	A	B
snp159	A	B	A	B	A	A	A	A	B	A	B	A	B	A	B	B	B	A	B	A	B	B	B	A	A	B	A	B	A	B	B	B	B	B	A	A	B	B	B	B	A	B	B	B	B	A	A	A	B
snp160	A	B	A	B	A	A	A	A	B	A	B	A	B	A	B	B	B	A	B	A	B	B	B	A	A	B	A	B	A	B	B	B	B	B	A	A	B	B	B	B	A	B	B	B	B	A	A	A	B
snp162	A	B	A	B	A	A	A	A	B	A	B	A	B	A	B	B	B	A	B	A	B	B	B	A	A	B	A	B	A	B	B	B	B	B	A	A	B	B	B	B	A	B	B	B	B	A	A	A	B
snp158	A	B	A	B	A	A	A	A	B	A	B	A	B	A	B	B	B	A	B	A	B	B	B	A	A	B	A	B	A	B	B	B	B	B	A	A	B	B	B	B	A	B	B	B	B	A	A	A	B
snp164	A	B	A	B	A	A	A	A	B	A	B	A	B	A	B	B	B	A	B	A	B	B	B	A	A	B	A	B	A	B	B	B	B	B	A	A	B	B	B	B	A	B	B	B	B	A	A	A	B
snp156	A	B	A	B	A	A	A	A	B	A	B	A	B	A	B	B	B	A	B	A	B	B	B	A	A	B	A	B	A	B	B	B	B	B	A	A	B	B	B	B	A	B	B	B	B	A	A	A	B
snp157	A	B	A	B	A	A	A	A	B	A	B	A	B	A	B	B	B	A	B	A	B	B	B	A	A	B	A	B	A	B	B	B	B	B	A	A	B	B	B	B	A	B	B	B	B	A	A	A	B
snp166	A	B	A	B	A	A	A	A	B	A	B	A	B	A	B	B	B	A	B	A	B	B	B	A	A	B	A	B	A	B	B	B	B	B	A	A	B	B	B	B	A	B	B	B	B	A	A	A	B
snp165	A	B	A	B	A	A	A	A	B	A	B	A	B	A	B	B	B	A	B	A	B	B	B	A	A	B	A	B	A	B	B	B	B	B	A	A	B	B	B	B	A	B	B	B	B	A	A	A	B
snp167	A	B	A	B	A	A	A	A	B	A	B	A	B	A	B	B	B	A	B	A	B	B	B	A	A	B	A	B	A	B	B	B	B	B	A	A	B	B	B	B	A	B	B	B	B	A	A	A	B
snp170	A	B	A	B	A	A	A	A	B	A	B	A	B	A	B	B	B	A	B	A	B	B	B	A	A	B	A	B	A	B	B	B	B	B	A	A	B	B	B	B	A	B	B	B	B	B	A	A	B
snp168	A	B	A	B	A	A	A	A	B	A	B	A	B	A	B	B	B	A	B	A	B	B	B	A	A	B	A	B	A	B	B	B	B	B	A	A	B	B	B	B	A	B	B	B	B	B	A	A	B
snp169	A	B	A	B	A	A	A	A	B	A	B	A	B	A	B	B	B	A	B	A	B	B	B	A	A	B	A	B	A	B	B	B	B	B	A	A	B	B	B	B	A	B	B	B	B	B	A	A	B
snp182	A	B	A	B	A	A	A	A	B	A	B	A	B	A	B	B	B	A	B	A	B	B	B	A	A	B	A	B	A	B	B	B	B	B	A	A	B	B	B	B	A	B	B	B	B	B	A	A	B
snp181	A	B	A	B	A	A	A	A	B	A	B	A	B	A	B	B	B	A	B	A	B	B	B	A	A	B	A	B	A	B	B	B	B	B	A	A	B	B	B	B	A	B	B	B	B	B	A	A	B
snp180	A	B	A	B	A	A	A	A	B	A	B	A	B	A	B	B	B	A	B	A	B	B	B	A	A	B	A	B	A	B	B	B	B	B	A	A	B	B	B	B	A	B	B	B	B	B	A	A	B
snp179	A	B	A	B	A	A	A	A	B	A	B	A	B	A	B	B	B	A	B	A	B	B	B	A	A	B	A	B	A	B	B	B	B	B	A	A	B	B	B	B	A	B	B	B	B	B	A	A	B
snp178	A	B	A	B	A	A	A	A	B	A	B	A	B	A	B	B	B	A	B	A	B	B	B	A	A	B	A	B	A	B	B	B	B	B	A	A	B	B	B	B	A	B	B	B	B	B	A	A	B
snp172	A	B	A	B	A	A	A	A	B	A	B	A	B	A	B	B	B	A	B	A	B	B	B	A	A	B	A	B	A	B	B	B	B	B	A	A	B	B	B	B	A	B	B	B	B	B	A	A	B
snp177	A	B	A	B	A	A	A	A	B	A	B	A	B	A	B	B	B	A	B	A	B	B	B	A	A	B	A	B	A	B	B	B	B	B	A	A	B	B	B	B	A	B	B	B	B	B	A	A	B
snp176	A	B	A	B	A	A	A	A	B	A	B	A	B	A	B	B	B	A	B	A	B	B	B	A	A	B	A	B	A	B	B	B	B	B	A	A	B	B	B	B	A	B	B	B	B	B	A	A	B
snp175	A	B	A	B	A	A	A	A	B	A	B	A	B	A	B	B	B	A	B	A	B	B	B	A	A	B	A	B	A	B	B	B	B	B	A	A	B	B	B	B	A	B	B	B	B	B	A	A	B
snp174	A	B	A	B	A	A	A	A	B	A	B	A	B	A	B	B	B	A	B	A	B	B	B	A	A	B	A	B	A	B	B	B	B	B	A	A	B	B	B	B	A	B	B	B	B	B	A	A	B
snp173	A	B	A	B	A	A	A	A	B	A	B	A	B	A	B	B	B	A	B	A	B	B	B	A	A	B	A	B	A	B	B	B	B	B	A	A	B	B	B	B	A	B	B	B	B	B	A	A	B
snp171	A	B	A	B	A	A	A	A	B	A	B	A	B	A	B	B	B	A	B	A	B	B	B	A	A	B	A	B	A	B	B	B	B	B	A	A	B	B	B	B	A	B	B	B	B	B	A	A	B
snp184	A	B	A	B	A	A	A	A	B	A	B	A	B	A	B	B	B	A	B	A	B	B	B	A	A	B	A	B	A	B	B	B	B	B	A	A	B	B	B	B	A	B	B	B	B	B	A	A	B
snp185	A	B	A	B	A	A	A	A	B	A	B	A	B	A	B	B	B	A	B	A	B	B	B	A	A	B	A	B	A	B	B	B	B	B	A	A	B	B	B	B	A	B	B	B	B	B	A	A	B
snp186	A	B	A	B	A	A	A	A	B	A	B	A	B	A	B	B	B	A	B	A	B	B	B	A	A	B	A	B	A	B	B	B	B	B	A	A	B	B	B	B	A	B	B	B	B	B	A	A	B
snp188	A	B	A	B	A	A	A	A	B	A	B	A	B	A	B	B	B	A	B	A	B	B	B	A	A	B	A	B	A	B	B	B	B	B	A	A	B	B	B	B	A	B	B	B	B	B	A	A	B
snp194	A	B	A	B	A	A	A	A	B	A	B	A	B	A	B	B	B	A	B	A	B	B	B	A	A	B	A	B	A	B	B	B	B	B	A	A	B	B	B	B	A	B	B	B	B	B	A	A	B
snp189	A	B	A	B	A	A	A	A	B	A	B	A	B	A	B	B	B	A	B	A	B	B	B	A	A	B	A	B	A	B	B	B	B	B	A	A	B	B	B	B	A	B	B	B	B	B	A	A	B
snp190	A	B	A	B	A	A	A	A	B	A	B	A	B	A	B	B	B	A	B	A	B	B	B	A	A	B	A	B	A	B	B	B	B	B	A	A	B	B	B	B	A	B	B	B	B	B	A	A	B
snp191	A	B	A	B	A	A	A	A	B	A	B	A	B	A	B	B	B	A	B	A	B	B	B	A	A	B	A	B	A	B	B	B	B	B	A	A	B	B	B	B	A	B	B	B	B	B	A	A	B
snp195	A	B	A	B	A	A	A	A	B	A	B	A	B	A	B	B	B	A	B	A	B	B	B	A	A	B	A	B	A	B	B	B	B	B	A	A	B	B	B	B	A	B	B	B	B	B	A	A	B
snp193	A	B	A	B	A	A	A	A	B	A	B	A	B	A	B	B	B	A	B	A	B	B	B	A	A	B	A	B	A	B	B	B	B	B	A	A	B	B	B	B	A	B	B	B	B	B	A	A	B
snp196	A	B	A	B	A	A	A	A	B	A	B	A	B	A	B	B	B	A	B	A	B	B	B	A	A	B	A	B	A	B	B	B	B	B	A	A	B	B	B	B	A	B	B	B	B	B	A	A	B
snp187	A	B	A	B	A	A	A	A	B	A	B	A	B	A	B	B	B	A	B	A	B	B	B	A	A	B	A	B	A	B	B	B	B	B	A	A	B	B	B	B	A	B	B	B	B	B	A	A	B
snp183	A	B	A	B	A	A	A	A	B	A	B	A	B	A	B	B	B	A	B	A	B	B	B	A	A	B	A	B	A	B	B	B	B	B	A	A	B	B	B	B	A	B	B	B	B	B	A	A	B
snp202	A	B	A	B	A	A	A	A	B	A	B	A	B	A	B	B	B	A	B	A	B	B	B	A	A	B	A	B	A	B	B	B	B	B	A	A	B	B	B	B	A	B	B	B	B	B	A	A	B
snp203	A	B	A	B	A	A	A	A	B	A	B	A	B	A	B	B	B	A	B	A	B	B	B	A	A	B	A	B	A	B	B	B	B	B	A	A	B	B	B	B	A	B	B	B	B	B	A	A	B
snp200	A	B	A	B	A	A	A	A	B	A	B	A	B	A	B	B	B	A	B	A	B	B	B	A	A	B	A	B	A	B	B	B	B	B	A	A	B	B	B	B	A	B	B	B	B	B	A	A	B
snp199	A	B	A	B	A	A	A	A	B	A	B	A	B	A	B	B	B	A	B	A	B	B	B	A	A	B	A	B	A	B	B	B	B	B	A	A	B	B	B	B	A	B	B	B	B	B	A	A	B
snp198	A	B	A	B	A	A	A	A	B	A	B	A	B	A	B	B	B	A	B	A	B	B	B	A	A	B	A	B	A	B	B	B	B	B	A	A	B	B	B	B	A	B	B	B	B	B	A	A	B
snp197	A	B	A	B	A	A	A	A	B	A	B	A	B	A	B	B	B	A	B	A	B	B	B	A	A	B	A	B	A	B	B	B	B	B	A	A	B	B	B	B	A	B	B	B	B	B	A	A	B
snp204	A	B	A	B	A	A	A	A	B	A	B	A	B	A	B	B	B	A	B	A	B	B	B	A	A	B	A	B	A	B	B	B	B	B	A	A	B	B	B	B	A	B	B	B	B	B	A	A	B
snp201	A	B	A	B	A	A	A	A	B	A	B	A	B	A	B	B	B	A	B	A	B	B	B	A	A	B	A	B	A	B	B	B	B	B	A	A	B	B	B	B	A	B	B	B	B	B	A	A	B
snp205	A	B	A	B	A	A	A	A	B	A	B	A	B	A	B	B	B	A	B	A	B	B	B	A	A	B	A	B	A	B	B	B	B	A	A	A	B	B	B	B	A	B	B	B	B	B	A	A	B
snp206	A	B	A	B	A	A	A	A	B	A	B	A	B	A	B	B	B	A	B	A	B	B	B	A	A	B	A	B	A	B	B	B	B	A	A	A	B	B	B	B	A	B	B	B	B	B	A	A	B
snp207	A	B	A	B	A	A	A	A	B	A	B	A	B	A	B	B	B	A	B	A	B	B	B	A	A	B	A	B	A	B	B	B	B	A	A	A	B	B	B	B	A	B	B	B	B	B	A	A	B
snp208	A	B	A	B	A	A	A	A	B	A	B	A	B	A	B	B	B	A	B	A	B	B	B	A	A	B	A	B	A	B	B	B	B	A	A	A	B	B	B	B	A	B	B	B	B	B	A	A	B
snp209	A	B	A	B	A	A	A	A	B	A	B	A	B	A	B	B	B	A	B	A	B	B	B	A	A	B	A	B	A	B	B	B	B	A	A	A	B	B	B	B	A	B	B	B	B	B	A	A	B
snp210	A	B	A	B	A	A	A	A	B	A	B	A	B	A	B	B	B	A	B	A	B	B	B	A	A	B	A	B	A	B	B	B	B	A	A	A	B	B	B	B	A	B	B	B	B	B	A	A	B
snp211	A	B	A	B	A	A	A	A	B	A	B	A	B	A	B	B	B	A	B	A	B	B	B	A	A	B	A	B	A	B	B	B	B	A	A	A	B	B	B	B	A	B	B	B	B	B	A	A	B
snp213	A	B	A	B	A	A	A	A	B	A	B	A	B	A	B	B	B	A	B	A	B	B	B	A	A	B	A	B	A	B	B	B	B	A	A	A	B	B	B	B	A	B	B	B	B	B	A	A	B
snp212	A	B	A	B	A	A	A	A	B	A	B	A	B	A	B	B	B	A	B	A	B	B	B	A	A	B	A	B	A	B	B	B	B	A	A	A	B	B	B	B	A	B	B	B	B	B	A	A	B
snp215	A	B	A	B	A	A	A	A	B	A	B	A	B	A	B	B	B	A	B	A	B	B	B	A	A	B	A	B	A	B	B	B	B	A	A	A	B	B	B	B	A	B	B	B	B	B	A	A	B
snp214	A	B	A	B	A	A	A	A	B	A	B	A	B	A	B	B	B	A	B	A	B	B	B	A	A	B	A	B	A	B	B	B	B	A	A	A	B	B	B	B	A	B	B	B	B	B	A	A	B
snp192	A	B	A	B	A	A	A	A	B	A	B	A	B	A	B	B	B	A	B	A	B	B	B	A	A	B	A	B	A	B	B	B	B	A	A	A	B	B	B	B	A	B	B	B	B	B	A	A	B
snp220	A	B	A	B	A	A	A	A	B	A	B	A	B	A	B	B	B	A	B	A	B	B	B	A	A	B	A	B	A	B	B	B	B	A	A	A	B	B	B	B	A	B	B	B	B	B	A	A	B
snp219	A	B	A	B	A	A	A	A	B	A	B	A	B	A	B	B	B	A	B	A	B	B	B	A	A	B	A	B	A	B	B	B	B	A	A	A	B	B	B	B	A	B	B	B	B	B	A	A	B
snp218	A	B	A	B	A	A	A	A	B	A	B	A	B	A	B	B	B	A	B	A	B	B	B	A	A	B	A	B	A	B	B	B	B	A	A	A	B	B	B	B	A	B	B	B	B	B	A	A	B
snp217	A	B	A	B	A	A	A	A	B	A	B	A	B	A	B	B	B	A	B	A	B	B	B	A	A	B	A	B	A	B	B	B	B	A	A	A	B	B	B	B	A	B	B	B	B	B	A	A	B
snp221	A	B	A	B	A	A	A	A	B	A	B	A	B	A	B	B	B	A	B	A	B	B	B	A	A	B	A	B	A	B	B	B	B	A	A	A	B	B	B	B	A	B	B	B	B	B	A	A	B
snp216	A	B	A	B	A	A	A	A	B	A	B	A	B	A	B	B	B	A	B	A	B	B	B	A	A	B	A	B	A	B	B	B	B	A	A	A	B	B	B	B	A	B	B	B	B	B	A	A	B
snp223	A	B	A	B	A	A	A	A	B	A	B	A	B	A	B	B	B	A	B	A	B	B	B	A	A	B	A	B	A	B	B	B	B	A	A	A	B	B	B	B	A	B	B	B	B	B	A	A	B
snp222	A	B	A	B	A	A	A	A	B	A	B	A	B	A	B	B	B	A	B	A	B	B	B	A	A	B	A	B	A	B	B	B	B	A	A	A	B	B	B	B	A	B	B	B	B	B	A	A	B
snp224	A	B	A	B	A	A	A	A	B	A	B	A	B	A	B	B	B	A	B	A	B	B	B	A	A	B	A	B	A	B	B	B	B	A	A	A	B	B	B	B	A	B	B	B	B	B	A	A	B
snp225	A	B	A	B	A	A	A	A	B	A	B	A	B	A	A	B	B	A	B	A	B	B	B	A	A	B	A	B	A	B	B	B	B	A	A	A	B	B	B	B	A	B	B	B	B	B	A	A	B
snp227	A	B	A	B	A	A	A	A	B	A	B	A	B	A	A	B	B	A	B	A	B	B	B	A	B	B	A	B	A	B	B	B	B	A	A	A	B	B	B	B	B	B	B	B	B	B	A	A	B
snp226	A	B	A	B	A	A	A	A	B	A	B	A	B	A	A	B	B	A	B	A	B	B	B	A	B	B	A	B	A	B	B	B	B	A	A	A	B	B	B	B	B	B	B	B	B	B	A	A	B
snp228	A	B	A	B	A	A	A	A	B	A	B	A	B	A	A	B	B	A	B	A	B	B	B	A	B	B	A	B	A	B	B	B	B	A	A	A	B	B	B	B	B	B	B	B	B	B	A	A	B
snp229	A	B	A	B	A	A	A	A	B	A	B	A	B	A	A	B	B	A	B	A	B	B	B	A	B	B	A	B	A	B	B	B	B	A	A	A	B	B	B	B	B	B	B	B	B	B	A	A	B
snp230	A	B	A	B	A	A	A	A	B	A	B	A	B	A	A	B	B	A	B	A	B	B	B	A	B	B	A	B	A	B	B	B	B	A	A	A	B	B	B	B	B	B	B	B	B	B	A	A	B
snp231	A	B	A	B	A	A	A	A	B	A	B	A	B	A	A	B	B	A	B	A	B	B	B	A	B	B	A	B	A	B	B	B	B	A	A	A	B	B	B	B	B	B	B	B	B	B	A	A	B
snp232	A	B	A	B	A	A	A	A	B	A	B	A	B	A	A	B	B	A	B	A	B	B	B	A	B	B	A	B	A	B	B	B	B	A	A	A	B	B	B	B	B	B	B	B	B	B	A	A	B
snp233	A	B	A	B	A	A	A	A	B	A	B	A	B	A	A	B	B	A	B	A	B	B	B	A	B	B	A	B	A	B	B	B	B	A	A	A	B	B	B	B	B	B	B	B	B	B	A	A	B
snp234	A	B	A	B	A	A	A	A	B	A	B	A	B	A	A	B	B	A	B	A	B	B	B	A	B	B	A	B	A	B	B	B	B	A	A	A	B	B	B	A	B	B	B	B	B	B	A	A	B
snp235	A	B	A	B	A	A	A	A	B	A	B	A	B	A	A	B	B	A	B	A	B	B	B	A	B	B	A	B	A	B	B	B	B	A	A	A	B	B	B	A	B	B	B	B	B	B	A	A	B
snp236	A	B	A	B	A	A	A	A	B	A	B	A	B	A	A	B	B	A	B	A	B	B	B	A	B	B	A	B	A	B	B	B	B	A	A	A	B	B	B	A	B	B	B	B	B	B	A	A	B
snp237	A	B	A	B	A	A	A	A	B	A	B	A	B	A	A	B	B	A	B	A	B	B	B	A	B	B	A	B	A	B	B	B	B	A	A	A	B	B	B	A	B	B	B	B	B	B	A	A	B
snp238	A	B	A	B	A	A	A	A	B	A	B	A	B	A	A	B	B	A	B	A	B	B	B	A	B	B	A	B	A	B	B	B	B	A	A	A	B	B	B	A	B	B	B	B	B	B	A	A	B
snp239	A	B	A	B	A	A	A	A	B	A	B	A	B	A	A	B	B	A	B	A	B	B	B	A	B	B	A	B	A	B	B	B	B	A	A	A	B	B	B	A	B	B	B	B	B	B	A	A	B
snp240	A	B	A	B	A	A	A	A	B	A	B	A	B	A	A	B	B	A	B	A	B	B	B	A	B	B	A	B	A	B	B	B	B	A	A	A	B	B	B	A	B	B	B	B	B	B	A	A	B
snp242	A	B	A	B	A	A	A	A	B	A	B	A	B	A	A	B	B	A	B	A	B	B	B	A	B	B	A	B	A	B	B	B	B	A	A	A	B	B	B	A	B	B	B	B	B	B	A	A	B
snp241	A	B	A	B	A	A	A	A	B	A	B	A	B	A	A	B	B	A	B	A	B	B	B	A	B	B	A	B	A	B	B	B	B	A	A	A	B	B	B	A	B	B	B	B	B	B	A	A	B
snp243	A	B	A	B	A	A	A	A	B	A	B	A	B	A	A	B	B	A	B	A	B	B	B	A	B	B	A	B	A	B	B	B	B	A	A	A	B	B	B	A	B	B	B	B	B	B	A	A	B
snp244	A	B	A	B	A	A	A	A	B	A	B	A	B	A	A	B	B	A	B	A	B	B	B	A	B	B	A	B	A	B	B	B	B	A	A	A	B	B	B	A	B	B	B	B	B	B	A	A	B
snp246	A	B	A	B	A	A	A	A	B	A	B	A	B	A	A	B	B	A	B	A	B	B	B	A	B	B	A	A	A	B	B	B	B	A	A	A	B	B	B	A	B	B	B	B	B	B	A	A	B
snp245	A	B	A	B	A	A	A	A	B	A	B	A	B	A	A	B	B	A	B	A	B	B	B	A	B	B	A	A	A	B	B	B	B	A	A	A	B	B	B	A	B	B	B	B	B	B	A	A	B
snp247	A	B	A	B	A	A	A	A	B	A	B	A	B	B	A	B	B	A	B	A	B	B	B	A	B	B	A	A	A	B	B	B	B	A	A	A	B	B	B	A	B	B	B	B	B	B	A	A	B
snp248	A	B	A	B	A	A	A	A	B	A	B	A	B	B	A	B	B	A	B	A	B	B	B	A	B	B	A	A	A	B	B	B	B	A	A	A	B	B	B	A	B	B	B	B	B	B	A	A	B
snp249	A	B	A	B	A	A	A	A	B	A	B	A	B	B	A	B	B	A	B	A	B	B	B	A	B	B	A	A	A	B	B	B	B	A	A	A	B	B	B	A	B	B	B	B	B	B	A	A	B
snp250	A	B	A	B	A	A	A	A	B	A	B	A	B	B	A	B	B	A	B	A	B	B	B	A	B	B	A	A	A	B	B	B	B	A	A	A	B	B	B	A	B	B	B	B	B	B	A	A	B
snp251	A	B	A	B	A	A	A	A	B	A	B	A	B	B	A	B	B	A	B	A	B	B	B	A	B	B	A	A	A	B	B	B	B	A	A	A	B	B	B	A	B	B	B	B	B	B	A	A	B
snp252	A	B	A	B	A	A	A	A	B	A	B	A	B	B	A	B	B	A	B	A	B	B	B	A	B	B	A	A	A	B	B	B	B	A	A	A	B	B	B	A	B	B	B	B	B	B	A	A	B
snp253	A	B	A	B	A	A	A	A	B	A	B	A	B	B	A	B	B	A	B	A	B	B	B	A	B	B	A	A	A	B	B	B	B	A	A	A	B	B	B	A	B	B	B	B	B	B	A	A	B
snp254	A	B	A	B	A	A	A	A	B	A	B	A	B	B	A	B	B	A	B	A	B	B	B	A	B	B	A	A	A	B	B	B	B	A	A	A	B	B	B	A	B	B	B	B	B	B	A	A	B
snp255	A	B	A	B	A	A	A	A	B	A	B	A	B	B	A	B	B	A	B	A	B	B	B	A	B	B	A	A	A	B	B	B	B	A	A	A	B	B	B	A	B	B	B	B	B	B	A	A	B
snp257	A	B	A	B	A	A	A	A	B	A	B	A	B	B	A	B	B	A	B	A	B	B	B	A	B	B	A	A	A	B	B	B	B	A	A	A	B	B	B	A	B	B	B	B	B	B	A	A	B
snp258	A	B	A	B	A	A	A	A	B	A	B	A	B	B	A	B	B	A	B	A	B	B	B	A	B	B	A	A	A	B	B	B	B	A	A	A	B	B	B	A	B	B	B	B	B	B	A	A	B
snp259	A	B	A	B	A	A	A	A	B	A	B	A	B	B	A	B	B	A	B	A	B	B	B	A	B	B	A	A	A	B	B	B	B	A	A	A	B	B	B	A	B	B	B	B	B	B	A	A	B
snp260	A	B	A	B	A	A	A	A	B	A	B	A	B	B	A	B	B	A	B	A	B	B	B	A	B	B	A	A	A	B	B	B	B	A	A	A	B	B	B	A	B	B	B	B	B	B	A	A	B
snp261	A	B	A	B	A	A	A	A	B	A	B	A	B	B	A	B	B	A	B	A	B	B	B	A	B	B	A	A	A	B	B	B	B	A	A	A	B	B	B	A	B	B	B	B	B	B	A	A	B
snp262	A	B	A	B	A	A	A	A	B	A	B	A	B	B	A	B	B	A	B	A	B	B	B	A	B	B	A	A	A	B	B	B	B	A	A	A	B	B	B	A	B	B	B	B	B	B	A	A	B
snp263	A	B	A	B	A	A	A	A	B	A	B	A	B	B	A	B	B	A	B	A	B	B	B	A	B	B	A	A	A	B	B	B	B	A	A	A	B	B	B	A	B	B	B	B	B	B	A	A	B
snp256	A	B	A	B	A	A	A	A	B	A	B	A	B	B	A	B	B	A	B	A	B	B	B	A	B	B	A	A	A	B	B	B	B	A	A	A	B	B	B	A	B	B	B	B	B	B	A	A	B
snp264	A	B	A	B	A	A	A	A	B	A	B	A	B	B	A	B	B	A	B	A	B	B	B	A	B	B	A	A	A	B	B	B	B	A	A	A	B	B	B	A	B	B	B	B	B	B	A	A	B
snp265	A	B	A	B	A	A	A	A	B	A	B	A	B	B	A	B	B	A	B	A	B	B	B	A	B	B	A	A	A	B	B	B	B	A	A	A	B	B	B	A	B	B	B	B	B	B	A	A	B
snp266	A	B	A	B	A	A	A	A	B	A	B	A	B	B	A	B	B	A	B	A	B	B	B	A	B	B	A	A	A	B	B	B	B	A	A	A	B	B	B	A	B	B	B	B	B	B	A	A	B
snp267	A	B	A	B	A	A	A	A	B	A	B	A	B	B	A	B	B	A	B	A	B	B	B	A	B	B	A	A	A	B	B	B	B	A	A	A	B	B	B	A	B	B	B	B	B	B	A	A	B
snp269	A	B	A	B	A	A	A	A	B	A	B	A	B	B	A	B	B	A	B	A	B	B	B	A	B	B	A	A	A	B	B	B	B	A	A	A	B	B	B	A	B	B	B	B	B	B	A	A	B
snp270	A	B	A	B	A	A	A	A	B	A	B	A	B	B	A	B	B	A	B	A	B	B	B	A	B	B	A	A	A	B	B	B	B	A	A	A	B	B	B	A	B	B	B	B	B	B	A	A	B
snp271	A	B	A	B	A	A	A	A	B	A	B	A	B	B	A	B	B	A	B	A	B	B	B	A	B	B	A	A	A	B	B	B	B	A	A	A	B	B	B	A	B	B	B	B	B	B	A	A	B
snp268	A	B	A	B	A	A	A	A	B	A	B	A	B	B	A	B	B	A	B	A	B	B	B	A	B	B	A	A	A	B	B	B	B	A	A	A	B	B	B	A	B	B	B	B	B	B	A	A	B
snp272	A	B	A	B	A	A	A	A	B	A	B	A	B	B	A	B	B	A	B	A	B	B	B	A	B	A	A	A	A	B	B	B	B	A	A	A	B	B	B	A	B	B	B	B	B	B	A	A	B
snp274	A	B	A	B	A	A	A	A	B	A	B	A	B	B	A	B	B	A	B	A	B	B	B	A	B	A	A	A	A	B	B	B	B	A	A	A	B	B	B	A	B	B	B	B	B	B	A	A	B
snp273	A	B	A	B	A	A	A	A	B	A	B	A	B	B	A	B	B	A	B	A	B	B	B	A	B	A	A	A	A	B	B	B	B	A	A	A	B	B	B	A	B	B	B	B	B	B	A	A	B
snp275	A	B	A	B	A	A	A	A	B	A	B	A	B	B	A	B	B	A	B	A	B	B	B	A	B	A	A	A	A	B	B	B	B	A	A	A	B	B	B	A	B	B	B	B	B	B	A	A	B
snp276	A	B	A	B	A	A	A	A	B	A	B	A	B	B	A	B	B	A	B	A	B	B	B	A	B	A	A	A	A	B	B	B	B	A	A	A	B	B	B	A	B	B	B	B	B	B	A	A	B
snp277	A	B	A	B	A	A	A	A	B	A	B	A	B	B	A	B	B	A	B	A	B	B	B	A	B	A	A	A	A	B	B	B	B	A	A	A	B	B	B	A	B	B	B	B	B	B	A	A	B
snp278	A	B	A	B	A	A	A	A	B	A	B	A	B	B	A	A	B	A	B	A	B	B	B	A	B	A	A	A	A	B	B	B	B	A	A	A	B	B	B	A	B	B	B	B	B	B	A	A	B
snp279	A	B	A	B	A	A	A	A	B	A	B	A	B	B	A	A	B	A	B	A	B	B	B	A	B	A	A	A	A	B	B	B	B	A	A	A	B	B	B	A	B	B	B	B	B	B	A	A	B
snp280	A	B	A	B	A	A	A	A	B	A	B	A	B	B	A	A	B	A	B	A	B	B	B	A	B	A	A	A	A	B	B	B	B	A	A	A	B	B	B	A	B	B	B	B	B	B	A	A	B
snp281	A	B	A	B	A	B	A	A	B	B	B	A	B	B	A	A	B	A	B	A	B	B	B	A	B	A	A	A	A	B	B	B	B	A	A	A	B	B	B	A	B	B	B	B	B	B	A	A	B
snp282	A	B	A	B	A	B	A	A	B	B	B	A	B	B	A	A	B	A	B	A	B	B	B	A	B	A	A	A	A	B	B	B	B	A	A	A	B	B	B	A	B	B	B	B	B	B	A	A	B
snp283	A	B	A	B	A	B	A	A	B	B	B	A	B	B	A	A	B	A	B	A	B	B	B	A	B	A	A	A	A	B	B	B	B	A	A	A	B	B	B	A	B	B	B	B	B	B	A	A	B
snp284	A	B	A	B	A	B	A	A	B	B	B	A	B	B	A	A	B	A	B	A	B	B	B	A	B	A	A	A	A	B	B	B	B	A	A	A	B	B	B	A	B	B	B	B	B	B	A	A	B
snp286	A	A	A	B	B	B	A	A	B	B	B	A	B	B	A	A	B	A	B	A	B	B	B	A	B	A	A	A	A	B	B	B	B	A	A	A	B	B	B	A	B	B	B	B	B	B	A	A	B
snp287	A	A	A	B	B	B	A	A	B	B	B	A	B	B	A	A	B	A	B	A	B	B	B	A	B	A	A	A	A	B	B	B	B	A	A	A	B	B	B	A	B	B	B	B	B	B	A	A	B
snp288	A	A	A	B	B	B	A	A	B	B	B	A	B	B	A	A	B	A	B	A	B	B	B	A	B	A	A	A	A	B	B	B	B	A	A	A	B	B	B	A	B	B	B	B	B	B	A	A	B
snp285	A	A	A	B	B	B	A	A	B	B	B	A	B	B	A	A	B	A	B	A	B	B	B	A	B	A	A	A	A	B	B	B	B	A	A	A	B	B	B	A	B	B	B	B	B	B	A	A	B
snp290	A	A	A	B	B	B	A	A	B	B	B	A	B	B	A	A	B	A	B	A	B	B	B	A	B	A	A	A	A	B	B	B	B	A	A	A	B	B	B	A	B	A	B	B	B	B	A	A	B
snp289	A	A	A	B	B	B	A	A	B	B	B	A	B	B	A	A	B	A	B	A	B	B	B	A	B	A	A	A	A	B	B	B	B	A	A	A	B	B	B	A	B	A	B	B	B	B	A	A	B
snp291	A	A	A	B	B	B	A	A	B	B	B	A	B	B	A	A	B	A	B	A	B	B	B	A	B	A	A	A	A	B	B	B	B	A	A	A	B	B	B	A	B	A	B	B	B	B	A	A	B
snp292	A	A	A	B	B	B	A	A	B	B	B	A	B	B	A	A	B	A	B	A	B	B	B	A	B	A	A	A	A	B	B	B	B	A	A	A	B	B	B	A	B	A	B	B	B	B	A	A	B
snp294	A	A	A	B	B	B	A	A	B	B	B	A	B	B	A	A	B	A	B	A	B	B	B	A	B	A	A	A	A	B	B	B	B	A	A	A	B	B	B	A	B	A	B	B	B	B	A	A	B
snp293	A	A	A	B	B	B	A	A	B	B	B	A	B	B	A	A	B	A	B	A	B	B	B	A	B	A	A	A	A	B	B	B	B	A	A	A	B	B	B	A	B	A	B	B	B	B	A	A	B
snp296	A	A	A	B	B	B	A	A	B	B	B	A	B	B	A	A	B	A	B	A	B	B	B	A	B	A	A	A	A	B	B	B	B	A	A	A	B	B	B	A	B	A	B	B	B	B	A	A	B
snp295	A	A	A	B	B	B	A	A	B	B	B	A	B	B	A	A	B	A	B	A	B	B	B	A	B	A	A	A	A	B	B	B	B	A	A	A	B	B	B	A	B	A	B	B	B	B	A	A	B
snp298	A	A	A	B	B	B	A	A	B	B	B	A	B	B	A	A	B	A	B	A	B	B	B	A	B	A	A	A	A	B	B	B	B	A	A	A	B	B	B	A	B	A	B	B	B	B	A	A	B
snp299	A	A	A	B	B	B	A	A	B	B	B	A	B	B	A	A	B	A	B	A	B	B	B	A	B	A	A	A	A	B	B	B	B	A	A	A	B	B	B	A	B	A	B	B	B	B	A	A	B
snp300	A	A	A	B	B	B	A	A	B	B	B	A	B	B	A	A	B	A	B	A	B	B	B	A	B	A	A	A	A	B	B	B	B	A	A	A	B	B	B	A	B	A	B	B	B	B	A	A	B
snp301	A	A	A	B	B	B	A	A	B	B	B	A	B	B	A	A	B	A	B	A	B	B	B	A	B	A	A	A	A	B	B	B	B	A	A	A	B	B	B	A	B	A	B	B	B	B	A	A	B
snp297	A	A	A	B	B	B	A	A	B	B	B	A	B	B	A	A	B	A	B	A	B	B	B	A	B	A	A	A	A	B	B	B	B	A	A	A	B	B	B	A	B	A	B	B	B	B	A	A	B
snp302	A	A	A	B	B	B	B	A	B	B	B	A	B	B	A	A	B	A	B	A	B	B	B	A	B	A	A	A	A	B	B	B	B	A	A	A	B	B	B	A	B	A	B	B	B	B	A	A	B
snp304	A	A	A	B	B	B	B	A	B	B	B	A	B	B	A	A	B	A	B	A	B	B	B	A	B	A	A	A	A	B	B	B	B	A	A	A	B	B	B	A	B	A	B	B	B	B	A	A	B
snp303	A	A	A	B	B	B	B	A	B	B	B	A	B	B	A	A	B	A	B	A	B	B	B	A	B	A	A	A	A	B	B	B	B	A	A	A	B	B	B	A	B	A	B	B	B	B	A	A	B
snp306	A	A	A	B	B	B	B	A	B	B	B	A	B	B	A	A	B	A	B	A	B	B	B	A	B	A	A	A	A	B	B	B	B	A	A	A	B	B	B	A	B	A	B	B	B	B	A	A	B
snp307	A	A	A	B	B	B	B	A	B	B	B	A	B	B	A	A	B	A	B	A	B	B	B	A	B	A	A	A	A	B	B	B	B	A	A	A	B	B	B	A	B	A	B	B	B	B	A	A	B
snp308	A	A	A	B	B	B	B	A	B	B	B	A	B	B	A	A	B	A	B	A	B	B	B	A	B	A	A	A	A	B	B	B	B	A	A	A	B	B	B	A	B	A	B	B	B	B	A	A	B
snp309	A	A	A	B	B	B	B	A	B	B	B	A	B	B	A	A	B	A	B	A	B	B	B	A	B	A	A	A	A	B	B	B	B	A	A	A	B	B	B	A	B	A	B	B	B	B	A	A	B
snp310	A	A	A	B	B	B	B	A	B	B	B	A	B	B	A	A	B	A	B	A	B	B	B	A	B	A	A	A	A	B	B	B	B	A	A	A	B	B	B	A	B	A	B	B	B	B	A	A	B
snp311	A	A	A	B	B	B	B	A	B	B	B	A	B	B	A	A	B	A	B	A	B	B	B	A	B	A	A	A	A	B	B	B	B	A	A	A	B	B	B	A	B	A	B	B	B	B	A	A	B
snp305	A	A	A	B	B	B	B	A	B	B	B	A	B	B	A	A	B	A	B	A	B	B	B	A	B	A	A	A	A	B	B	B	B	A	A	A	B	B	B	A	B	A	B	B	B	B	A	A	B
snp312	A	A	A	B	B	B	B	A	B	B	B	A	B	B	A	A	B	A	B	A	B	B	B	A	B	A	A	A	A	B	B	B	B	A	A	B	B	B	B	A	B	A	B	B	B	B	A	A	B
snp313	A	A	A	B	B	B	B	A	B	B	B	A	B	B	A	A	B	B	B	A	B	B	B	A	B	A	A	A	A	B	B	B	B	A	A	B	B	B	B	A	B	B	B	B	B	B	A	A	B
snp314	A	A	A	B	B	B	B	A	B	B	B	A	B	B	A	A	B	B	B	A	B	B	B	A	B	A	A	A	A	B	B	B	B	A	A	B	B	B	B	A	B	B	B	B	B	B	A	A	B
snp315	A	A	A	B	B	B	B	A	B	B	B	A	B	B	A	A	B	B	B	A	B	B	B	A	B	A	A	A	A	B	B	B	B	A	A	B	B	B	B	A	B	B	B	B	B	B	A	A	B
snp316	A	A	A	B	B	B	B	A	B	B	B	A	B	B	A	A	B	B	B	A	B	B	B	A	B	A	A	A	A	B	B	B	B	A	A	B	B	B	B	A	B	B	B	B	B	B	A	A	B
snp317	A	A	A	B	B	B	B	A	B	B	B	A	B	B	A	A	B	B	B	A	B	B	B	A	B	A	A	A	A	B	B	B	B	A	A	B	B	B	B	A	B	B	B	B	B	B	A	A	B
snp318	A	A	A	B	B	B	B	A	B	B	B	A	B	B	A	A	B	B	B	A	B	B	B	A	B	A	A	A	A	B	B	B	B	A	A	B	B	B	B	A	B	B	B	B	B	B	A	A	B
snp319	A	A	A	B	B	B	B	A	B	B	B	A	B	B	A	A	B	B	B	A	B	B	B	A	B	A	A	A	A	B	B	B	B	A	A	B	B	B	B	A	B	B	B	B	B	B	A	A	B
snp320	A	A	A	B	B	B	B	A	B	B	B	A	B	B	A	A	B	B	B	A	B	B	B	A	B	A	A	A	A	B	B	B	B	A	A	B	B	B	B	A	B	B	B	B	B	B	A	A	B
snp321	A	A	A	B	B	B	B	A	B	B	B	A	B	B	A	A	B	B	B	A	B	B	B	A	B	A	A	A	A	B	B	B	B	A	A	B	B	B	B	A	B	B	B	B	B	B	A	A	B
snp323	A	A	A	B	B	B	B	A	B	B	B	A	B	B	A	A	B	B	B	A	B	B	B	A	B	A	A	A	A	B	B	B	B	A	A	B	B	B	B	A	B	B	B	B	B	B	A	A	B
snp322	A	A	A	B	B	B	B	A	B	B	B	A	B	B	A	A	B	B	B	A	B	B	B	A	B	A	A	A	A	B	B	B	B	A	A	B	B	B	B	A	B	B	B	B	B	B	A	A	B
snp324	A	A	A	B	B	B	B	A	B	B	B	A	B	B	A	A	B	B	B	A	B	B	B	A	B	A	A	A	A	B	B	B	B	A	A	B	B	B	B	A	B	B	B	B	B	B	A	A	B
snp325	A	A	A	B	B	B	B	A	B	B	B	A	B	B	A	A	B	B	B	A	B	B	B	A	B	A	A	A	B	B	A	B	B	A	A	B	B	A	B	A	B	B	B	B	B	B	B	A	B
snp326	A	A	A	B	B	B	B	A	B	B	B	A	B	B	A	A	B	B	B	A	B	B	B	A	B	A	A	B	B	B	A	B	B	A	A	B	B	A	B	A	B	B	B	B	B	B	B	A	B
snp327	A	A	A	B	B	B	B	A	B	B	B	A	B	B	A	A	B	B	B	A	B	B	B	A	B	A	A	B	B	B	A	B	B	A	A	B	B	A	B	A	B	B	B	B	B	B	B	A	B
snp328	A	A	A	B	B	B	B	A	B	B	B	A	B	B	A	A	B	B	B	A	B	B	B	A	B	A	A	B	B	B	A	B	B	A	A	B	B	A	B	A	B	B	B	B	B	B	B	A	B
snp329	A	A	A	A	B	B	B	A	B	B	B	A	B	B	A	A	B	B	B	B	B	B	B	A	B	A	A	B	B	B	A	B	B	A	A	B	B	A	B	A	A	B	B	B	B	B	B	A	B
snp330	A	A	A	A	B	B	B	A	B	B	B	A	B	B	A	A	B	B	B	B	B	B	B	A	B	A	A	B	B	B	A	B	B	A	A	B	B	A	B	A	A	B	B	B	B	B	B	A	B
snp331	A	A	A	A	B	B	B	A	B	B	B	A	B	B	A	A	B	B	B	B	B	B	B	A	B	A	A	B	B	B	A	B	B	A	A	B	B	A	B	A	A	B	B	B	B	B	B	A	B
snp332	A	A	A	A	B	B	B	A	B	B	B	A	B	B	A	A	B	B	B	B	B	B	B	A	B	A	A	B	B	B	A	B	B	A	A	B	B	A	B	A	A	B	B	B	B	B	B	A	B
snp333	A	A	A	A	B	B	B	A	B	B	B	A	B	B	A	A	B	B	B	B	B	B	B	A	B	A	A	B	B	B	A	B	B	A	A	B	B	A	B	A	A	B	B	B	B	B	B	A	B
snp334	A	A	A	A	B	B	B	A	B	B	B	A	B	B	A	A	B	B	B	B	B	B	B	A	B	A	A	B	B	B	A	B	B	A	A	B	B	A	B	A	A	B	B	B	B	B	B	A	B
snp337	A	A	A	A	B	B	B	A	B	B	B	A	B	B	A	A	B	B	B	B	B	B	B	A	B	A	A	B	B	B	A	B	B	A	A	B	B	A	B	A	A	B	B	B	B	B	B	A	B
snp336	A	A	A	A	B	B	B	A	B	B	B	A	B	B	A	A	B	B	B	B	B	B	B	A	B	A	A	B	B	B	A	B	B	A	A	B	B	A	B	A	A	B	B	B	B	B	B	A	B
snp335	A	A	A	A	B	B	B	A	B	B	B	A	B	B	A	A	B	B	B	B	B	B	B	A	B	A	A	B	B	B	A	B	B	A	A	B	B	A	B	A	A	B	B	B	B	B	B	A	B
snp343	A	A	A	A	B	B	B	A	B	B	A	A	B	B	A	A	B	B	B	B	B	B	B	B	B	A	B	B	B	B	A	B	B	A	A	B	B	A	B	A	A	B	B	B	B	B	B	A	B
snp342	A	A	A	A	B	B	B	A	B	B	A	A	B	B	A	A	B	B	B	B	B	B	B	B	B	A	B	B	B	B	A	B	B	A	A	B	B	A	B	A	A	B	B	B	B	B	B	A	B
snp341	A	A	A	A	B	B	B	A	B	B	A	A	B	B	A	A	B	B	B	B	B	B	B	B	B	A	B	B	B	B	A	B	B	A	A	B	B	A	B	A	A	B	B	B	B	B	B	A	B
snp340	A	A	A	A	B	B	B	A	B	B	A	A	B	B	A	A	B	B	B	B	B	B	B	B	B	A	B	B	B	B	A	B	B	A	A	B	B	A	B	A	A	B	B	B	B	B	B	A	B
snp339	A	A	A	A	B	B	B	A	B	B	A	A	B	B	A	A	B	B	B	B	B	B	B	B	B	A	B	B	B	B	A	B	B	A	A	B	B	A	B	A	A	B	B	B	B	B	B	A	B
snp338	A	A	A	A	B	B	B	A	B	B	A	A	B	B	A	A	B	B	B	B	B	B	B	B	B	A	B	B	B	B	A	B	B	A	A	B	B	A	B	A	A	B	B	B	B	B	B	A	B
snp345	A	A	A	A	B	B	B	A	B	B	A	A	B	B	A	A	B	B	B	B	B	B	B	B	B	A	B	B	B	B	A	B	B	A	A	B	B	A	B	A	A	B	B	B	B	B	B	A	B
snp344	A	A	A	A	B	B	B	A	B	B	A	A	B	B	A	A	B	B	B	B	B	B	B	B	B	A	B	B	B	B	A	B	B	A	A	B	B	A	B	A	A	B	B	B	B	B	B	A	B
snp346	A	A	A	A	B	B	B	A	B	B	A	A	B	B	A	A	B	B	B	B	B	B	B	B	B	A	B	B	B	B	A	B	B	A	A	B	B	A	B	A	A	B	B	B	B	B	B	A	B
snp347	A	A	A	A	B	B	B	A	B	B	A	A	B	B	A	A	B	B	B	B	B	B	B	B	B	A	B	B	B	B	A	B	B	A	B	B	B	A	B	A	A	B	B	B	B	B	B	A	B
snp348	A	A	A	A	B	B	B	A	B	B	A	A	B	B	A	A	B	B	B	B	B	B	B	B	B	A	B	B	B	B	A	B	B	A	B	B	B	A	B	A	A	B	B	B	B	B	B	A	B
snp349	A	A	A	A	B	B	B	A	B	B	A	A	B	B	A	A	B	B	B	B	B	B	B	B	B	A	B	B	B	B	A	B	B	A	B	B	B	A	B	A	A	B	B	B	B	B	B	A	B
snp350	A	A	A	A	B	B	B	A	B	B	A	A	B	B	A	A	B	B	B	B	B	B	B	B	B	A	B	B	B	B	A	B	B	A	B	B	B	A	B	A	A	B	B	B	B	B	B	A	B
snp351	A	A	A	A	B	B	B	A	B	B	A	A	B	B	A	A	B	B	B	B	B	B	B	B	B	A	B	B	B	B	A	B	B	A	B	B	B	A	B	A	A	B	B	B	B	B	B	A	B
snp352	A	A	A	A	B	B	B	A	B	B	A	A	B	B	A	A	B	B	B	B	B	B	B	B	B	A	B	B	B	B	A	B	B	A	B	B	B	A	B	A	A	B	B	B	B	B	B	A	B
snp353	A	A	A	A	B	B	B	A	B	B	A	A	B	B	A	A	B	B	B	B	B	B	B	B	B	A	B	B	B	B	A	B	B	A	B	B	B	A	B	A	A	B	B	B	B	B	B	A	B
snp354	A	A	A	A	B	B	B	A	B	B	A	A	B	B	A	A	B	B	B	B	B	B	B	B	B	A	B	B	B	B	A	B	B	A	B	B	B	A	B	A	A	B	B	B	B	B	B	A	B
snp355	A	A	A	A	B	B	B	A	B	B	A	A	B	B	A	A	B	B	B	B	B	B	B	B	B	A	B	B	B	B	A	B	B	A	B	B	B	A	B	A	A	B	B	B	B	B	B	A	B
snp356	A	A	A	A	B	B	B	A	B	B	A	A	B	B	A	A	B	B	B	B	B	B	B	B	B	A	B	B	B	B	A	B	B	A	B	B	B	A	B	A	A	B	B	B	B	B	B	A	A
snp357	A	A	A	A	B	B	B	A	B	B	A	A	B	B	A	A	B	B	B	B	B	B	B	B	B	A	B	B	B	B	A	B	B	A	B	B	B	A	B	A	A	B	B	B	B	B	B	A	A
snp358	A	A	A	A	B	B	B	A	B	B	A	A	B	B	A	A	B	B	B	B	B	B	B	B	B	A	B	B	B	B	A	B	B	A	B	B	B	A	B	A	A	B	B	B	B	B	B	A	A
snp360	A	A	A	A	B	B	B	A	B	B	A	A	B	B	A	A	B	B	B	B	B	B	B	B	B	A	B	B	B	B	A	B	B	A	B	B	B	A	B	A	A	B	B	B	B	B	B	A	A
snp359	A	A	A	A	B	B	B	A	B	B	A	A	B	B	A	A	B	B	B	B	B	B	B	B	B	A	B	B	B	B	A	B	B	A	B	B	B	A	B	A	A	B	B	B	B	B	B	A	A
snp361	A	A	A	A	B	B	B	A	B	B	A	A	B	B	A	A	B	B	B	B	B	B	B	B	B	A	B	B	B	B	A	B	B	A	B	B	B	A	B	A	A	B	B	B	B	B	B	A	A
snp362	A	A	A	A	B	B	B	A	B	B	A	A	B	B	A	A	B	B	B	B	B	B	B	B	B	A	B	B	B	B	A	B	B	A	B	B	B	A	B	A	A	B	B	B	B	B	B	A	A
snp363	A	A	A	A	B	B	B	A	B	B	A	A	B	B	A	A	B	B	B	B	B	B	B	B	B	A	B	B	B	B	A	B	B	A	B	B	B	A	B	A	A	B	B	B	B	B	B	A	A
snp364	A	A	A	A	B	B	B	A	B	B	A	A	B	B	A	A	B	B	B	B	B	B	B	B	B	A	B	B	B	B	A	B	B	A	B	B	B	A	B	A	A	B	B	B	B	B	B	A	A
snp367	A	A	A	A	B	B	B	A	B	B	A	A	B	B	A	A	B	B	B	B	B	B	B	B	B	A	B	B	B	B	A	A	B	A	B	B	B	A	B	A	A	B	B	B	B	B	B	A	A
snp368	A	A	A	A	B	B	B	A	B	B	A	A	B	B	A	A	B	B	B	B	B	B	B	B	B	A	B	B	B	B	A	A	B	A	B	B	B	A	B	A	A	B	B	B	B	B	B	A	A
snp365	A	A	A	A	B	B	B	A	B	B	A	A	B	B	A	A	B	B	B	B	B	B	B	B	B	A	B	B	B	B	A	A	B	A	B	B	B	A	B	A	A	B	B	B	B	B	B	A	A
snp366	A	A	A	A	B	B	B	A	B	B	A	A	B	B	A	A	B	B	B	B	B	B	B	B	B	A	B	B	B	B	A	A	B	A	B	B	B	A	B	A	A	B	B	B	B	B	B	A	A
snp370	A	A	A	A	B	B	B	A	B	B	A	A	B	B	A	A	B	B	B	B	B	B	B	B	B	A	B	B	B	B	A	A	B	A	B	B	B	A	B	A	A	B	B	B	B	B	B	A	A
snp369	A	A	A	A	B	B	B	A	B	B	A	A	B	B	A	A	B	B	B	B	B	B	B	B	B	A	B	B	B	B	A	A	B	A	B	B	B	A	B	A	A	B	B	B	B	B	B	A	A
snp373	B	A	B	A	B	B	B	A	B	B	A	A	A	B	A	A	B	B	B	B	B	B	B	B	B	A	B	B	A	B	A	A	A	A	B	B	B	A	B	B	A	B	B	B	B	B	B	A	A
snp371	B	A	B	A	B	B	B	A	B	B	A	A	A	B	A	A	B	B	B	B	B	B	B	B	B	A	B	B	A	B	A	A	A	A	B	B	B	A	B	B	A	B	B	B	B	B	B	A	A
snp372	B	A	B	A	B	B	B	A	B	B	A	A	A	B	A	A	B	B	B	B	B	B	B	B	B	A	B	B	A	B	A	A	A	A	B	B	B	A	B	B	A	B	B	B	B	B	B	A	A
snp374	B	A	B	A	B	B	B	A	B	B	A	A	A	B	A	A	B	B	B	B	B	B	B	B	B	A	B	B	A	B	A	A	A	A	B	B	B	A	B	B	A	B	B	B	B	B	B	A	A
snp375	B	A	B	A	B	B	B	A	B	B	A	A	A	B	A	A	B	B	B	B	B	B	B	B	B	A	B	B	A	B	A	A	A	A	B	B	B	A	B	B	A	B	B	B	B	B	B	A	A
snp376	A	B	A	B	A	A	A	B	B	A	B	B	B	B	B	A	A	B	B	B	B	A	B	B	A	A	B	A	B	A	B	B	A	B	B	A	A	A	B	A	A	A	B	A	A	B	B	A	A
snp378	A	B	A	B	A	A	A	B	B	A	B	B	B	B	B	A	A	B	B	B	B	A	B	B	A	A	B	A	B	A	B	B	A	B	B	A	A	A	B	A	A	A	B	A	A	B	B	A	A
snp377	A	B	A	B	A	A	A	B	B	A	B	B	B	B	B	A	A	B	B	B	B	A	B	B	A	A	B	A	B	A	B	B	A	B	B	A	A	A	B	A	A	A	B	A	A	B	B	A	A
snp387	A	B	A	B	A	A	A	B	B	A	B	B	B	B	B	A	A	B	B	B	B	A	B	B	A	A	B	A	B	A	B	B	A	B	B	A	A	A	B	A	A	A	B	A	A	B	B	A	A
snp388	A	B	A	B	A	A	A	B	B	A	B	B	B	B	B	A	A	B	B	B	B	A	B	B	A	A	B	A	B	A	B	B	A	B	B	A	A	A	B	A	A	A	B	A	A	B	B	A	A
snp394	A	B	A	B	A	A	A	B	B	A	B	B	B	B	B	A	A	B	B	B	B	A	B	B	A	A	B	A	B	A	B	B	A	B	B	A	A	A	B	A	A	A	B	A	A	B	B	A	A
snp384	A	B	A	B	A	A	A	B	B	A	B	B	B	B	B	A	A	B	B	B	B	A	B	B	A	A	B	A	B	A	B	B	A	B	B	A	A	A	B	A	A	A	B	A	A	B	B	A	A
snp386	A	B	A	B	A	A	A	B	B	A	B	B	B	B	B	A	A	B	B	B	B	A	B	B	A	A	B	A	B	A	B	B	A	B	B	A	A	A	B	A	A	A	B	A	A	B	B	A	A
snp383	A	B	A	B	A	A	A	B	B	A	B	B	B	B	B	A	A	B	B	B	B	A	B	B	A	A	B	A	B	A	B	B	A	B	B	A	A	A	B	A	A	A	B	A	A	B	B	A	A
snp381	A	B	A	B	A	A	A	B	B	A	B	B	B	B	B	A	A	B	B	B	B	A	B	B	A	A	B	A	B	A	B	B	A	B	B	A	A	A	B	A	A	A	B	A	A	B	B	A	A
snp389	A	B	A	B	A	A	A	B	B	A	B	B	B	B	B	A	A	B	B	B	B	A	B	B	A	A	B	A	B	A	B	B	A	B	B	A	A	A	B	A	A	A	B	A	A	B	B	A	A
snp382	A	B	A	B	A	A	A	B	B	A	B	B	B	B	B	A	A	B	B	B	B	A	B	B	A	A	B	A	B	A	B	B	A	B	B	A	A	A	B	A	A	A	B	A	A	B	B	A	A
snp390	A	B	A	B	A	A	A	B	B	A	B	B	B	B	B	A	A	B	B	B	B	A	B	B	A	A	B	A	B	A	B	B	A	B	B	A	A	A	B	A	A	A	B	A	A	B	B	A	A
snp391	A	B	A	B	A	A	A	B	B	A	B	B	B	B	B	A	A	B	B	B	B	A	B	B	A	A	B	A	B	A	B	B	A	B	B	A	A	A	B	A	A	A	B	A	A	B	B	A	A
snp392	A	B	A	B	A	A	A	B	B	A	B	B	B	B	B	A	A	B	B	B	B	A	B	B	A	A	B	A	B	A	B	B	A	B	B	A	A	A	B	A	A	A	B	A	A	B	B	A	A
snp393	A	B	A	B	A	A	A	B	B	A	B	B	B	B	B	A	A	B	B	B	B	A	B	B	A	A	B	A	B	A	B	B	A	B	B	A	A	A	B	A	A	A	B	A	A	B	B	A	A
snp380	A	B	A	B	A	A	A	B	B	A	B	B	B	B	B	A	A	B	B	B	B	A	B	B	A	A	B	A	B	A	B	B	A	B	B	A	A	A	B	A	A	A	B	A	A	B	B	A	A
snp385	A	B	A	B	A	A	A	B	B	A	B	B	B	B	B	A	A	B	B	B	B	A	B	B	A	A	B	A	B	A	B	B	A	B	B	A	A	A	B	A	A	A	B	A	A	B	B	A	A
snp396	A	B	A	B	A	A	A	B	B	A	A	B	B	B	B	A	A	B	B	B	B	A	B	B	A	A	B	A	B	A	B	B	A	B	B	A	A	A	B	A	A	A	B	A	A	B	B	A	A
snp406	A	B	A	B	A	A	A	B	B	A	A	B	B	B	B	A	A	B	B	B	B	A	B	B	A	A	B	A	B	A	B	B	A	B	B	A	A	A	B	A	A	A	B	A	A	B	B	A	A
snp398	A	B	A	B	A	A	A	B	B	A	A	B	B	B	B	A	A	B	B	B	B	A	B	B	A	A	B	A	B	A	B	B	A	B	B	A	A	A	B	A	A	A	B	A	A	B	B	A	A
snp400	A	B	A	B	A	A	A	B	B	A	A	B	B	B	B	A	A	B	B	B	B	A	B	B	A	A	B	A	B	A	B	B	A	B	B	A	A	A	B	A	A	A	B	A	A	B	B	A	A
snp399	A	B	A	B	A	A	A	B	B	A	A	B	B	B	B	A	A	B	B	B	B	A	B	B	A	A	B	A	B	A	B	B	A	B	B	A	A	A	B	A	A	A	B	A	A	B	B	A	A
snp401	A	B	A	B	A	A	A	B	B	A	A	B	B	B	B	A	A	B	B	B	B	A	B	B	A	A	B	A	B	A	B	B	A	B	B	A	A	A	B	A	A	A	B	A	A	B	B	A	A
snp403	A	B	A	B	A	A	A	B	B	A	A	B	B	B	B	A	A	B	B	B	B	A	B	B	A	A	B	A	B	A	B	B	A	B	B	A	A	A	B	A	A	A	B	A	A	B	B	A	A
snp402	A	B	A	B	A	A	A	B	B	A	A	B	B	B	B	A	A	B	B	B	B	A	B	B	A	A	B	A	B	A	B	B	A	B	B	A	A	A	B	A	A	A	B	A	A	B	B	A	A
snp404	A	B	A	B	A	A	A	B	B	A	A	B	B	B	B	A	A	B	B	B	B	A	B	B	A	A	B	A	B	A	B	B	A	B	B	A	A	A	B	A	A	A	B	A	A	B	B	A	A
snp405	A	B	A	B	A	A	A	B	B	A	A	B	B	B	B	A	A	B	B	B	B	A	B	B	A	A	B	A	B	A	B	B	A	B	B	A	A	A	B	A	A	A	B	A	A	B	B	A	A
snp395	A	B	A	B	A	A	A	B	B	A	A	B	B	B	B	A	A	B	B	B	B	A	B	B	A	A	B	A	B	A	B	B	A	B	B	A	A	A	B	A	A	A	B	A	A	B	B	A	A
snp397	A	B	A	B	A	A	A	B	B	A	A	B	B	B	B	A	A	B	B	B	B	A	B	B	A	A	B	A	B	A	B	B	A	B	B	A	A	A	B	A	A	A	B	A	A	B	B	A	A
snp408	A	B	A	B	A	A	A	B	B	A	A	B	B	B	B	A	A	B	B	B	B	A	B	B	A	A	B	A	B	A	B	B	A	B	B	A	A	A	B	A	A	A	B	A	A	B	B	A	A
snp409	A	B	A	B	A	A	A	B	B	A	A	B	B	B	B	A	A	B	B	B	B	A	B	B	A	A	B	A	B	A	B	B	A	B	B	A	A	A	B	A	A	A	B	A	A	B	B	A	A
snp407	A	B	A	B	A	A	A	B	B	A	A	B	B	B	B	A	A	B	B	B	B	A	B	B	A	A	B	A	B	A	B	B	A	B	B	A	A	A	B	A	A	A	B	A	A	B	B	A	A
snp411	A	B	A	B	A	A	A	B	B	A	A	B	B	B	B	A	A	B	B	B	B	A	B	B	A	A	B	A	B	A	B	B	A	B	B	A	A	A	B	A	A	A	B	A	A	B	B	A	A
snp412	A	B	A	B	A	A	A	B	B	A	A	B	B	B	B	A	A	B	B	B	B	A	B	B	A	A	B	A	B	A	B	B	A	B	B	A	A	A	B	A	A	A	B	A	A	B	B	A	A
snp410	A	B	A	B	A	A	A	B	B	A	A	B	B	B	B	A	A	B	B	B	B	A	B	B	A	A	B	A	B	A	B	B	A	B	B	A	A	A	B	A	A	A	B	A	A	B	B	A	A
snp413	A	B	A	B	A	A	A	B	B	A	A	B	B	B	B	A	B	A	B	A	B	A	A	B	A	A	B	A	A	A	B	B	A	B	B	A	A	A	B	A	A	A	B	A	A	B	B	B	A
snp415	A	B	A	B	A	A	A	B	B	A	A	B	B	B	B	A	B	A	B	A	B	A	A	B	A	A	B	A	A	A	B	B	A	B	B	A	A	A	B	A	A	A	B	A	A	B	B	B	A
snp414	A	B	A	B	A	A	A	B	B	A	A	B	B	B	B	A	B	A	B	A	B	A	A	B	A	A	B	A	A	A	B	B	A	B	B	A	A	A	B	A	A	A	B	A	A	B	B	B	A
snp416	A	B	A	B	A	A	A	B	B	A	A	B	B	B	A	A	B	A	B	A	B	A	A	B	A	A	B	A	A	A	B	B	A	B	B	A	A	A	B	A	A	A	B	A	A	B	B	B	A
snp417	A	B	A	B	A	A	A	B	B	A	A	B	B	B	A	A	B	A	B	A	B	A	A	B	A	A	B	A	A	A	B	B	A	B	B	A	A	A	B	A	A	A	B	A	A	B	B	B	A
snp418	A	B	A	B	A	A	A	B	B	A	A	B	A	B	A	A	B	A	B	A	B	A	A	B	A	A	B	A	A	A	B	B	A	B	B	A	A	A	B	A	A	A	B	A	A	B	B	B	A
snp419	A	B	A	B	A	A	A	B	B	A	A	B	A	B	A	A	B	A	B	A	B	A	A	B	A	A	B	A	A	A	B	B	A	B	B	A	A	A	B	A	A	A	B	A	A	B	B	B	A
snp420	A	B	A	B	A	A	A	B	B	A	A	B	A	B	A	A	B	A	B	A	B	A	A	B	A	A	B	A	A	A	B	B	A	B	B	A	A	A	B	A	A	A	B	A	A	B	B	B	A
snp421	A	B	A	B	A	A	A	B	B	A	A	B	A	B	A	A	B	A	B	A	B	A	A	B	A	A	B	A	A	A	B	B	A	B	B	A	A	A	B	A	A	A	B	A	A	B	B	B	A
snp422	A	B	A	B	A	A	A	B	B	A	A	B	A	B	A	A	B	A	B	A	B	A	A	B	A	A	B	A	A	A	B	B	A	B	B	A	A	A	B	A	A	A	B	A	A	B	B	B	A
snp424	A	B	A	B	A	A	A	B	B	A	A	B	A	B	A	A	B	A	B	A	B	A	A	B	A	A	B	A	A	A	B	B	A	B	B	A	A	A	B	A	A	A	B	A	A	B	B	B	A
snp425	A	B	A	B	A	A	A	B	B	A	A	B	A	B	A	A	B	A	B	A	B	A	A	B	A	A	B	A	A	A	B	B	A	B	B	A	A	A	B	A	A	A	B	A	A	B	B	B	A
snp423	A	B	A	B	A	A	A	B	B	A	A	B	A	B	A	A	B	A	B	A	B	A	A	B	A	A	B	A	A	A	B	B	A	B	B	A	A	A	B	A	A	A	B	A	A	B	B	B	A
snp426	A	B	A	B	A	A	A	B	B	A	A	A	A	B	A	A	B	A	B	A	B	A	A	B	A	A	B	A	A	A	B	B	A	B	B	A	A	A	B	A	A	A	B	A	A	B	B	B	A
snp430	A	B	A	B	A	A	A	B	B	A	A	A	A	B	A	A	B	A	B	A	B	A	A	B	A	A	B	A	A	A	B	B	A	B	B	A	A	A	B	A	A	A	B	A	A	B	B	B	A
snp431	A	B	A	B	A	A	A	B	B	A	A	A	A	B	A	A	B	A	B	A	B	A	A	B	A	A	B	A	A	A	B	B	A	B	B	A	A	A	B	A	A	A	B	A	A	B	B	B	A
snp429	A	B	A	B	A	A	A	B	B	A	A	A	A	B	A	A	B	A	B	A	B	A	A	B	A	A	B	A	A	A	B	B	A	B	B	A	A	A	B	A	A	A	B	A	A	B	B	B	A
snp427	A	B	A	B	A	A	A	B	B	A	A	A	A	B	A	A	B	A	B	A	B	A	A	B	A	A	B	A	A	A	B	B	A	B	B	A	A	A	B	A	A	A	B	A	A	B	B	B	A
snp428	A	B	A	B	A	A	A	B	B	A	A	A	A	B	A	A	B	A	B	A	B	A	A	B	A	A	B	A	A	A	B	B	A	B	B	A	A	A	B	A	A	A	B	A	A	B	B	B	A
snp434	A	B	A	B	A	A	A	B	B	A	A	A	A	A	A	A	B	A	B	A	B	A	A	B	A	A	B	A	A	A	B	B	A	B	B	A	A	A	B	A	A	A	B	A	A	B	B	B	A
snp432	A	B	A	B	A	A	A	B	B	A	A	A	A	A	A	A	B	A	B	A	B	A	A	B	A	A	B	A	A	A	B	B	A	B	B	A	A	A	B	A	A	A	B	A	A	B	B	B	A
snp433	A	B	A	B	A	A	A	B	B	A	A	A	A	A	A	A	B	A	B	A	B	A	A	B	A	A	B	A	A	A	B	B	A	B	B	A	A	A	B	A	A	A	B	A	A	B	B	B	A
snp435	A	B	A	B	A	A	A	B	B	A	A	A	A	A	A	B	B	A	B	A	B	A	A	B	A	A	B	A	A	A	B	B	A	B	B	A	A	A	B	A	A	A	B	A	A	B	B	B	A
snp436	A	B	A	B	A	A	A	B	B	A	A	A	A	A	A	B	B	A	B	A	B	A	A	B	A	A	B	A	A	A	B	B	A	B	B	A	A	A	B	A	A	A	B	A	A	B	B	B	A
snp437	A	B	A	B	A	A	A	B	B	A	A	A	A	A	A	B	B	A	B	A	B	A	A	B	A	A	B	A	A	A	B	B	A	B	B	A	A	A	B	A	A	A	A	A	A	B	B	B	A
snp438	A	B	A	B	A	A	A	B	A	A	A	A	A	A	A	B	B	A	B	A	B	A	A	B	A	A	B	A	A	A	B	B	A	B	B	A	A	A	B	A	A	A	A	A	A	B	B	B	A
snp439	A	B	A	B	A	A	A	B	A	A	A	A	A	A	A	B	B	A	B	B	B	A	A	B	A	A	B	A	A	A	B	B	A	B	B	A	A	A	B	A	A	A	A	A	A	B	B	B	A
snp440	A	B	A	B	A	A	A	B	A	A	A	A	A	A	A	B	B	A	B	B	B	A	A	B	A	A	B	A	A	A	B	B	A	B	B	A	A	A	B	A	A	A	A	A	A	B	B	B	A
snp454	A	B	A	B	A	A	A	B	A	A	A	A	A	A	A	B	B	A	B	B	B	A	A	B	A	A	B	A	A	A	B	B	A	B	B	A	A	B	B	A	A	A	A	A	A	B	B	B	A
snp453	A	B	A	B	A	A	A	B	A	A	A	A	A	A	A	B	B	A	B	B	B	A	A	B	A	A	B	A	A	A	B	B	A	B	B	A	A	B	B	A	A	A	A	A	A	B	B	B	A
snp452	A	B	A	B	A	A	A	B	A	A	A	A	A	A	A	B	B	A	B	B	B	A	A	B	A	A	B	A	A	A	B	B	A	B	B	A	A	B	B	A	A	A	A	A	A	B	B	B	A
snp451	A	B	A	B	A	A	A	B	A	A	A	A	A	A	A	B	B	A	B	B	B	A	A	B	A	A	B	A	A	A	B	B	A	B	B	A	A	B	B	A	A	A	A	A	A	B	B	B	A
snp450	A	B	A	B	A	A	A	B	A	A	A	A	A	A	A	B	B	A	B	B	B	A	A	B	A	A	B	A	A	A	B	B	A	B	B	A	A	B	B	A	A	A	A	A	A	B	B	B	A
snp449	A	B	A	B	A	A	A	B	A	A	A	A	A	A	A	B	B	A	B	B	B	A	A	B	A	A	B	A	A	A	B	B	A	B	B	A	A	B	B	A	A	A	A	A	A	B	B	B	A
snp448	A	B	A	B	A	A	A	B	A	A	A	A	A	A	A	B	B	A	B	B	B	A	A	B	A	A	B	A	A	A	B	B	A	B	B	A	A	B	B	A	A	A	A	A	A	B	B	B	A
snp447	A	B	A	B	A	A	A	B	A	A	A	A	A	A	A	B	B	A	B	B	B	A	A	B	A	A	B	A	A	A	B	B	A	B	B	A	A	B	B	A	A	A	A	A	A	B	B	B	A
snp446	A	B	A	B	A	A	A	B	A	A	A	A	A	A	A	B	B	A	B	B	B	A	A	B	A	A	B	A	A	A	B	B	A	B	B	A	A	B	B	A	A	A	A	A	A	B	B	B	A
snp445	A	B	A	B	A	A	A	B	A	A	A	A	A	A	A	B	B	A	B	B	B	A	A	B	A	A	B	A	A	A	B	B	A	B	B	A	A	B	B	A	A	A	A	A	A	B	B	B	A
snp444	A	B	A	B	A	A	A	B	A	A	A	A	A	A	A	B	B	A	B	B	B	A	A	B	A	A	B	A	A	A	B	B	A	B	B	A	A	B	B	A	A	A	A	A	A	B	B	B	A
snp443	A	B	A	B	A	A	A	B	A	A	A	A	A	A	A	B	B	A	B	B	B	A	A	B	A	A	B	A	A	A	B	B	A	B	B	A	A	B	B	A	A	A	B	A	A	B	B	B	A
snp442	A	B	A	B	A	A	A	B	A	A	A	A	A	A	A	B	B	A	B	B	B	A	A	B	A	A	B	A	A	A	B	B	A	B	B	A	A	B	B	A	A	A	B	A	A	B	B	B	A
snp441	A	B	A	B	A	A	A	B	A	A	A	A	A	A	A	B	B	A	B	B	B	A	A	B	A	A	B	A	A	A	B	B	A	B	B	A	A	B	B	A	A	A	B	A	A	B	B	B	A
snp456	A	B	A	B	A	A	A	B	A	A	A	A	A	A	A	B	B	A	B	B	B	A	A	B	A	A	B	A	A	A	B	B	A	B	B	A	A	B	B	A	A	A	B	A	A	B	B	B	A
snp455	A	B	A	B	A	A	A	B	A	A	A	A	A	A	A	B	B	A	B	B	B	A	A	B	A	A	B	A	A	A	B	B	A	B	B	A	A	B	B	A	A	A	B	A	A	B	B	B	A
snp379	A	B	A	B	A	A	A	B	A	A	A	A	A	A	A	B	B	A	B	B	B	A	A	B	A	A	B	A	A	A	B	B	A	B	B	A	A	B	B	A	A	A	B	A	A	B	B	B	A
snp457	A	B	A	B	A	A	A	B	A	A	A	A	A	A	A	B	B	A	A	B	B	A	A	B	A	A	B	A	A	A	B	B	A	B	B	A	A	B	B	A	A	A	B	A	A	B	B	B	A
snp458	A	B	A	B	A	A	A	B	A	A	A	A	A	A	A	B	B	A	A	B	B	A	A	B	A	A	B	A	A	A	B	B	A	B	B	A	A	B	B	A	A	A	A	A	A	B	B	B	A
snp459	A	B	A	B	A	A	A	B	A	A	A	A	A	A	A	B	B	A	A	B	B	A	A	B	A	A	B	A	A	A	B	B	A	B	B	A	A	B	B	A	A	A	A	A	A	B	B	B	A
snp460	A	B	A	B	A	A	A	B	A	A	A	A	A	A	A	B	B	A	A	B	A	A	A	B	A	A	B	A	A	A	B	B	A	B	B	A	A	B	B	A	A	A	A	A	A	B	A	B	A
snp461	A	B	A	B	A	A	A	B	A	A	A	A	A	A	A	B	B	A	A	B	A	A	A	B	A	A	B	A	A	A	B	B	A	B	B	A	A	B	B	A	A	A	A	A	A	B	A	B	A
snp462	A	A	A	A	A	A	A	B	A	A	A	A	A	A	A	B	B	A	A	B	A	A	A	B	A	A	B	A	A	A	B	B	A	B	B	A	A	B	B	A	A	A	A	A	A	B	A	B	A
snp463	A	A	A	A	A	A	A	B	A	A	A	A	A	A	A	B	B	A	A	B	A	A	A	B	A	A	B	A	A	A	B	B	A	B	B	A	A	B	B	A	A	A	A	A	A	B	A	B	A
snp464	A	A	A	A	A	A	A	B	A	A	A	A	A	A	A	B	B	A	A	B	A	A	A	B	A	A	B	A	A	A	B	B	A	B	B	A	A	B	B	A	A	A	A	A	A	B	A	B	A
snp465	A	A	A	A	A	A	A	B	A	A	A	A	A	A	A	B	B	A	A	B	A	A	A	B	A	A	B	A	A	A	B	B	A	B	B	A	A	B	B	A	A	A	A	A	A	B	A	B	A
snp466	A	A	A	A	A	A	A	B	A	A	A	A	A	A	A	B	B	A	A	B	A	A	A	B	A	A	B	A	A	A	B	B	A	B	B	A	A	B	A	A	A	A	A	A	A	B	A	B	A
snp470	A	A	A	A	A	A	A	B	A	A	A	A	A	A	A	B	B	A	A	B	A	A	A	B	A	A	B	A	A	A	B	B	A	B	B	A	A	B	A	A	A	A	A	A	A	B	A	B	A
snp467	A	A	A	A	A	A	A	B	A	A	A	A	A	A	A	B	B	A	A	B	A	A	A	B	A	A	B	A	A	A	B	B	A	B	B	A	A	B	A	A	A	A	A	A	A	B	A	B	A
snp469	A	A	A	A	A	A	A	B	A	A	A	A	A	A	A	B	B	A	A	B	A	A	A	B	A	A	B	A	A	A	B	B	A	B	B	A	A	B	A	A	A	A	A	A	A	B	A	B	A
snp468	A	A	A	A	A	A	A	B	A	A	A	A	A	A	A	B	B	A	A	B	A	A	A	B	A	A	B	A	A	A	B	B	A	B	B	A	A	B	A	A	A	A	A	A	A	B	A	B	A
snp471	A	A	A	A	A	A	A	B	A	A	A	A	A	A	A	B	B	A	A	B	A	A	A	B	A	A	B	A	A	A	B	B	A	B	B	A	A	B	A	A	A	A	A	A	A	B	A	B	A
snp477	A	A	A	A	A	A	A	B	A	A	A	A	A	A	A	B	B	A	A	B	A	A	A	B	A	A	B	A	A	A	B	B	A	B	B	A	A	B	A	A	A	A	A	A	A	B	A	B	A
snp479	A	A	A	A	A	A	A	B	A	A	A	A	A	A	A	B	B	A	A	B	A	A	A	B	A	A	B	A	A	A	B	B	A	B	B	A	A	B	A	A	A	A	A	A	A	B	A	B	A
snp473	A	A	A	A	A	A	A	B	A	A	A	A	A	A	A	B	B	A	A	B	A	A	A	B	A	A	B	A	A	A	B	B	A	B	B	A	A	B	A	A	A	A	A	A	A	B	A	B	A
snp474	A	A	A	A	A	A	A	B	A	A	A	A	A	A	A	B	B	A	A	B	A	A	A	B	A	A	B	A	A	A	B	B	A	B	B	A	A	B	A	A	A	A	A	A	A	B	A	B	A
snp478	A	A	A	A	A	A	A	B	A	A	A	A	A	A	A	B	B	A	A	B	A	A	A	B	A	A	B	A	A	A	B	B	A	B	B	A	A	B	A	A	A	A	A	A	A	B	A	B	A
snp472	A	A	A	A	A	A	A	B	A	A	A	A	A	A	A	B	B	A	A	B	A	A	A	B	A	A	B	A	A	A	B	B	A	B	B	A	A	B	A	A	A	A	A	A	A	B	A	B	A
snp476	A	A	A	A	A	A	A	B	A	A	A	A	A	A	A	B	B	A	A	B	A	A	A	B	A	A	B	A	A	A	B	B	A	B	B	A	A	B	A	A	A	A	A	A	A	B	A	B	A
snp475	A	A	A	A	A	A	A	B	A	A	A	A	A	A	A	B	B	A	A	B	A	A	A	B	A	A	B	A	A	A	B	B	A	B	B	A	A	B	A	A	A	A	A	A	A	B	A	B	A
snp480	A	A	A	A	A	A	A	B	A	A	A	A	A	A	A	A	B	A	A	B	A	A	A	B	A	A	B	A	A	A	B	B	A	B	B	A	A	B	A	A	A	A	A	A	A	B	A	B	A
snp481	A	A	A	A	A	A	A	B	A	A	A	A	A	A	A	A	B	A	A	B	A	A	A	B	A	A	B	A	A	A	B	B	A	B	B	A	A	B	A	A	A	A	A	A	A	B	A	B	A
snp482	A	A	A	A	A	A	A	A	A	A	A	A	A	A	A	A	B	A	A	B	A	A	A	B	A	A	B	A	A	A	B	B	A	B	B	A	A	B	A	A	A	A	A	A	A	B	A	B	A
snp484	A	A	A	A	A	A	A	A	A	A	A	A	A	A	A	A	B	A	A	B	A	A	A	B	A	A	B	A	A	A	B	B	A	B	B	A	A	B	A	A	A	A	A	A	A	B	A	B	A
snp483	A	A	A	A	A	A	A	A	A	A	A	A	A	A	A	A	B	A	A	B	A	A	A	B	A	A	B	A	A	A	B	B	A	B	B	A	A	B	A	A	A	A	A	A	A	B	A	B	A
snp485	A	A	A	A	A	A	A	A	A	A	A	A	A	A	A	A	B	A	A	B	A	A	A	B	A	A	B	A	A	A	B	B	A	B	B	A	A	B	A	A	A	A	A	A	A	B	A	B	A
snp486	A	A	A	A	A	A	A	A	A	A	A	A	A	A	A	A	B	A	A	B	A	A	A	B	A	A	B	A	A	A	B	B	A	B	B	A	A	B	A	A	A	A	A	A	A	B	A	B	A
snp489	B	A	B	A	A	A	A	A	A	A	A	A	A	A	A	A	B	A	A	B	A	A	A	B	A	A	B	A	A	A	B	B	A	B	B	A	A	B	A	A	A	A	A	A	A	B	A	B	A
snp487	B	A	B	A	A	A	A	A	A	A	A	A	A	A	A	A	B	A	A	B	A	A	A	B	A	A	B	A	A	A	B	B	A	B	B	A	A	B	A	A	A	A	A	A	A	B	A	B	A
snp488	B	A	B	A	A	A	A	A	A	A	A	A	A	A	A	A	B	A	A	B	A	A	A	B	A	A	B	A	A	A	B	B	A	B	B	A	A	B	A	A	A	A	A	A	A	B	A	B	A
snp491	B	A	B	A	A	A	A	A	A	A	A	A	A	A	A	A	B	A	A	B	A	A	A	B	A	A	B	A	A	A	B	B	A	B	B	A	A	B	A	A	A	A	A	A	A	B	A	B	A
snp494	B	A	B	A	A	A	A	A	A	A	A	A	A	A	A	A	B	A	A	B	A	A	A	B	A	A	B	A	A	A	B	B	A	B	B	A	A	B	A	A	A	A	A	A	A	B	A	B	A
snp490	B	A	B	A	A	A	A	A	A	A	A	A	A	A	A	A	B	A	A	B	A	A	A	B	A	A	B	A	A	A	B	B	A	B	B	A	A	B	A	A	A	A	A	A	A	B	A	B	A
snp492	B	A	B	A	A	A	A	A	A	A	A	A	A	A	A	A	B	A	A	B	A	A	A	B	A	A	B	A	A	A	B	B	A	B	B	A	A	B	A	A	A	A	A	A	A	B	A	B	A
snp493	B	A	B	A	A	A	A	A	A	A	A	A	A	A	A	A	B	A	A	B	A	A	A	B	A	A	B	A	A	A	B	B	A	B	B	A	A	B	A	A	A	A	A	A	A	B	A	B	A
snp497	B	A	B	A	A	A	A	A	A	A	A	A	A	A	A	A	B	A	A	B	A	A	A	B	A	A	B	A	A	A	B	B	A	B	B	A	A	B	A	A	A	A	A	A	A	B	A	B	A
snp498	B	A	B	A	A	A	A	A	A	A	A	A	A	A	A	A	B	A	A	B	A	A	A	B	A	A	B	A	A	A	B	B	A	B	B	A	A	B	A	A	A	A	A	A	A	B	A	B	A
snp496	B	A	B	A	A	A	A	A	A	A	A	A	A	A	A	A	B	A	A	B	A	A	A	B	A	A	B	A	A	A	B	B	A	B	B	A	A	B	A	A	A	A	A	A	A	B	A	B	A
snp495	B	A	B	A	A	A	A	A	A	A	A	A	A	A	A	A	B	A	A	B	A	A	A	B	A	A	B	A	A	A	B	B	A	B	B	A	A	B	A	A	A	A	A	A	A	B	A	B	A
snp499	B	A	B	A	A	A	A	A	A	A	A	A	A	A	A	A	B	A	A	B	A	A	A	B	A	A	B	A	A	A	B	B	A	B	B	A	A	B	A	A	A	A	A	A	A	B	A	B	A
snp503	B	A	B	A	A	A	A	A	A	A	A	A	A	A	A	A	B	A	A	B	A	A	A	B	A	A	B	A	A	A	B	B	A	B	B	A	A	B	A	A	A	A	A	A	A	B	A	B	A
snp500	B	A	B	A	A	A	A	A	A	A	A	A	A	A	A	A	B	A	A	B	A	A	A	B	A	A	B	A	A	A	B	B	A	B	B	A	A	B	A	A	A	A	A	A	A	B	A	B	A
snp501	B	A	B	A	A	A	A	A	A	A	A	A	A	A	A	A	B	A	A	B	A	A	A	B	A	A	B	A	A	A	B	B	A	B	B	A	A	B	A	A	A	A	A	A	A	B	A	B	A
snp502	B	A	B	A	A	A	A	A	A	A	A	A	A	A	A	A	B	A	A	B	A	A	A	B	A	A	B	A	A	A	B	B	A	B	B	A	A	B	A	A	A	A	A	A	A	B	A	B	A
snp510	B	A	B	A	A	A	A	A	A	A	A	A	A	A	A	A	A	A	A	B	A	A	A	B	A	A	B	A	A	A	B	B	A	B	B	A	A	B	A	A	A	A	A	A	A	B	A	B	A
snp628	B	A	B	A	A	A	A	A	A	A	A	A	A	A	A	A	A	A	A	B	A	A	A	B	A	A	B	A	A	A	B	B	A	B	B	A	A	B	A	A	A	A	A	A	A	B	A	B	A
snp505	B	A	B	A	A	A	A	A	A	A	A	A	A	A	A	A	A	A	A	B	A	A	A	B	A	A	B	A	A	A	B	B	A	B	B	A	A	B	A	A	A	A	A	A	A	B	A	B	A
snp506	B	A	B	A	A	A	A	A	A	A	A	A	A	A	A	A	A	A	A	B	A	A	A	B	A	A	B	A	A	A	B	B	A	B	B	A	A	B	A	A	A	A	A	A	A	B	A	B	A
snp507	B	A	B	A	A	A	A	A	A	A	A	A	A	A	A	A	A	A	A	B	A	A	A	B	A	A	B	A	A	A	B	B	A	B	B	A	A	B	A	A	A	A	A	A	A	B	A	B	A
snp508	B	A	B	A	A	A	A	A	A	A	A	A	A	A	A	A	A	A	A	B	A	A	A	B	A	A	B	A	A	A	B	B	A	B	B	A	A	B	A	A	A	A	A	A	A	B	A	B	A
snp509	B	A	B	A	A	A	A	A	A	A	A	A	A	A	A	A	A	A	A	B	A	A	A	B	A	A	B	A	A	A	B	B	A	B	B	A	A	B	A	A	A	A	A	A	A	B	A	B	A
snp504	B	A	B	A	A	A	A	A	A	A	A	A	A	A	A	A	A	A	A	B	A	A	A	B	A	A	B	A	A	A	B	B	A	B	B	A	A	B	A	A	A	A	A	A	A	B	A	B	A
snp511	B	A	B	A	A	A	A	A	A	A	A	A	A	A	A	A	A	A	A	B	A	A	A	B	A	A	B	A	A	A	B	B	A	B	B	A	A	B	A	A	A	A	A	A	A	B	A	B	A
snp512	B	A	B	A	A	A	A	A	A	A	A	A	A	A	A	A	A	A	A	B	A	A	A	B	A	A	B	A	A	A	B	B	A	B	B	A	A	B	A	A	A	A	A	A	A	B	A	B	A
snp513	B	A	B	A	A	A	A	A	A	A	A	A	A	A	A	A	A	A	A	B	A	A	A	B	A	A	B	A	A	A	B	B	A	B	B	A	A	B	A	A	A	A	A	A	A	B	A	B	A
snp514	B	A	B	A	A	A	A	A	A	A	A	A	A	A	A	A	A	A	A	B	A	A	A	B	A	A	B	A	A	A	B	B	A	B	B	A	A	B	A	A	A	A	A	A	A	B	A	B	A
snp519	B	A	B	A	A	A	A	A	A	A	A	A	A	A	A	A	A	A	A	B	A	A	A	B	A	A	B	A	A	A	B	B	A	B	B	A	A	B	A	A	A	A	A	A	A	B	A	B	A
snp518	B	A	B	A	A	A	A	A	A	A	A	A	A	A	A	A	A	A	A	B	A	A	A	B	A	A	B	A	A	A	B	B	A	B	B	A	A	B	A	A	A	A	A	A	A	B	A	B	A
snp517	B	A	B	A	A	A	A	A	A	A	A	A	A	A	A	A	A	A	A	B	A	A	A	B	A	A	B	A	A	A	B	B	A	B	B	A	A	B	A	A	A	A	A	A	A	B	A	B	A
snp516	B	A	B	A	A	A	A	A	A	A	A	A	A	A	A	A	A	A	A	B	A	A	A	B	A	A	B	A	A	A	B	B	A	B	B	A	A	B	A	A	A	A	A	A	A	B	A	B	A
snp515	B	A	B	A	A	A	A	A	A	A	A	A	A	A	A	A	A	A	A	B	A	A	A	B	A	A	B	A	A	A	B	B	A	B	B	A	A	B	A	A	A	A	A	A	A	B	A	B	A
snp520	B	A	B	A	A	A	A	A	A	A	A	A	A	A	A	A	A	A	A	B	A	A	A	B	A	A	B	A	A	A	B	B	A	B	B	A	A	B	A	A	A	A	A	A	A	B	A	B	A
snp558	B	A	B	A	A	A	A	A	A	A	A	A	A	A	A	A	A	A	A	B	A	A	A	B	A	A	B	A	A	A	A	B	A	B	B	A	A	B	A	A	A	A	A	A	A	B	A	A	A
snp521	B	A	B	A	A	A	A	A	A	A	A	A	A	A	A	A	A	A	A	B	A	A	A	B	A	A	B	A	A	A	A	B	A	B	B	A	A	B	A	A	A	A	A	A	A	B	A	A	A
snp523	B	A	B	A	A	A	A	A	A	A	A	A	A	A	A	A	A	A	A	B	A	A	A	B	A	A	B	A	A	A	A	B	A	B	B	A	A	B	A	A	A	A	A	A	A	B	A	A	A
snp524	B	A	B	A	A	A	A	A	A	A	A	A	A	A	A	A	A	A	A	B	A	A	A	B	A	A	B	A	A	A	A	B	A	B	B	A	A	B	A	A	A	A	A	A	A	B	A	A	A
snp525	B	A	B	A	A	A	A	A	A	A	A	A	A	A	A	A	A	A	A	B	A	A	A	B	A	A	B	A	A	A	A	B	A	B	B	A	A	B	A	A	A	A	A	A	A	B	A	A	A
snp526	B	A	B	A	A	A	A	A	A	A	A	A	A	A	A	A	A	A	A	B	A	A	A	B	A	A	B	A	A	A	A	B	A	B	B	A	A	B	A	A	A	A	A	A	A	B	A	A	A
snp527	B	A	B	A	A	A	A	A	A	A	A	A	A	A	A	A	A	A	A	B	A	A	A	B	A	A	B	A	A	A	A	B	A	B	B	A	A	B	A	A	A	A	A	A	A	B	A	A	A
snp563	B	A	B	A	A	A	A	A	A	A	A	A	A	A	A	A	A	A	A	B	A	A	A	B	A	A	B	A	A	A	A	B	A	B	B	A	A	B	A	A	A	A	A	A	A	B	A	A	A
snp529	B	A	B	A	A	A	A	A	A	A	A	A	A	A	A	A	A	A	A	B	A	A	A	B	A	A	B	A	A	A	A	B	A	B	B	A	A	B	A	A	A	A	A	A	A	B	A	A	A
snp530	B	A	B	A	A	A	A	A	A	A	A	A	A	A	A	A	A	A	A	B	A	A	A	B	A	A	B	A	A	A	A	B	A	B	B	A	A	B	A	A	A	A	A	A	A	B	A	A	A
snp531	B	A	B	A	A	A	A	A	A	A	A	A	A	A	A	A	A	A	A	B	A	A	A	B	A	A	B	A	A	A	A	B	A	B	B	A	A	B	A	A	A	A	A	A	A	B	A	A	A
snp532	B	A	B	A	A	A	A	A	A	A	A	A	A	A	A	A	A	A	A	B	A	A	A	B	A	A	B	A	A	A	A	B	A	B	B	A	A	B	A	A	A	A	A	A	A	B	A	A	A
snp533	B	A	B	A	A	A	A	A	A	A	A	A	A	A	A	A	A	A	A	B	A	A	A	B	A	A	B	A	A	A	A	B	A	B	B	A	A	B	A	A	A	A	A	A	A	B	A	A	A
snp534	B	A	B	A	A	A	A	A	A	A	A	A	A	A	A	A	A	A	A	B	A	A	A	B	A	A	B	A	A	A	A	B	A	B	B	A	A	B	A	A	A	A	A	A	A	B	A	A	A
snp535	B	A	B	A	A	A	A	A	A	A	A	A	A	A	A	A	A	A	A	B	A	A	A	B	A	A	B	A	A	A	A	B	A	B	B	A	A	B	A	A	A	A	A	A	A	B	A	A	A
snp536	B	A	B	A	A	A	A	A	A	A	A	A	A	A	A	A	A	A	A	B	A	A	A	B	A	A	B	A	A	A	A	B	A	B	B	A	A	B	A	A	A	A	A	A	A	B	A	A	A
snp537	B	A	B	A	A	A	A	A	A	A	A	A	A	A	A	A	A	A	A	B	A	A	A	B	A	A	B	A	A	A	A	B	A	B	B	A	A	B	A	A	A	A	A	A	A	B	A	A	A
snp538	B	A	B	A	A	A	A	A	A	A	A	A	A	A	A	A	A	A	A	B	A	A	A	B	A	A	B	A	A	A	A	B	A	B	B	A	A	B	A	A	A	A	A	A	A	B	A	A	A
snp539	B	A	B	A	A	A	A	A	A	A	A	A	A	A	A	A	A	A	A	B	A	A	A	B	A	A	B	A	A	A	A	B	A	B	B	A	A	B	A	A	A	A	A	A	A	B	A	A	A
snp540	B	A	B	A	A	A	A	A	A	A	A	A	A	A	A	A	A	A	A	B	A	A	A	B	A	A	B	A	A	A	A	B	A	B	B	A	A	B	A	A	A	A	A	A	A	B	A	A	A
snp541	B	A	B	A	A	A	A	A	A	A	A	A	A	A	A	A	A	A	A	B	A	A	A	B	A	A	B	A	A	A	A	B	A	B	B	A	A	B	A	A	A	A	A	A	A	B	A	A	A
snp542	B	A	B	A	A	A	A	A	A	A	A	A	A	A	A	A	A	A	A	B	A	A	A	B	A	A	B	A	A	A	A	B	A	B	B	A	A	B	A	A	A	A	A	A	A	B	A	A	A
snp543	B	A	B	A	A	A	A	A	A	A	A	A	A	A	A	A	A	A	A	B	A	A	A	B	A	A	B	A	A	A	A	B	A	B	B	A	A	B	A	A	A	A	A	A	A	B	A	A	A
snp544	B	A	B	A	A	A	A	A	A	A	A	A	A	A	A	A	A	A	A	B	A	A	A	B	A	A	B	A	A	A	A	B	A	B	B	A	A	B	A	A	A	A	A	A	A	B	A	A	A
snp545	B	A	B	A	A	A	A	A	A	A	A	A	A	A	A	A	A	A	A	B	A	A	A	B	A	A	B	A	A	A	A	B	A	B	B	A	A	B	A	A	A	A	A	A	A	B	A	A	A
snp546	B	A	B	A	A	A	A	A	A	A	A	A	A	A	A	A	A	A	A	B	A	A	A	B	A	A	B	A	A	A	A	B	A	B	B	A	A	B	A	A	A	A	A	A	A	B	A	A	A
snp547	B	A	B	A	A	A	A	A	A	A	A	A	A	A	A	A	A	A	A	B	A	A	A	B	A	A	B	A	A	A	A	B	A	B	B	A	A	B	A	A	A	A	A	A	A	B	A	A	A
snp548	B	A	B	A	A	A	A	A	A	A	A	A	A	A	A	A	A	A	A	B	A	A	A	B	A	A	B	A	A	A	A	B	A	B	B	A	A	B	A	A	A	A	A	A	A	B	A	A	A
snp549	B	A	B	A	A	A	A	A	A	A	A	A	A	A	A	A	A	A	A	B	A	A	A	B	A	A	B	A	A	A	A	B	A	B	B	A	A	B	A	A	A	A	A	A	A	B	A	A	A
snp550	B	A	B	A	A	A	A	A	A	A	A	A	A	A	A	A	A	A	A	B	A	A	A	B	A	A	B	A	A	A	A	B	A	B	B	A	A	B	A	A	A	A	A	A	A	B	A	A	A
snp551	B	A	B	A	A	A	A	A	A	A	A	A	A	A	A	A	A	A	A	B	A	A	A	B	A	A	B	A	A	A	A	B	A	B	B	A	A	B	A	A	A	A	A	A	A	B	A	A	A
snp552	B	A	B	A	A	A	A	A	A	A	A	A	A	A	A	A	A	A	A	B	A	A	A	B	A	A	B	A	A	A	A	B	A	B	B	A	A	B	A	A	A	A	A	A	A	B	A	A	A
snp553	B	A	B	A	A	A	A	A	A	A	A	A	A	A	A	A	A	A	A	B	A	A	A	B	A	A	B	A	A	A	A	B	A	B	B	A	A	B	A	A	A	A	A	A	A	B	A	A	A
snp554	B	A	B	A	A	A	A	A	A	A	A	A	A	A	A	A	A	A	A	B	A	A	A	B	A	A	B	A	A	A	A	B	A	B	B	A	A	B	A	A	A	A	A	A	A	B	A	A	A
snp562	B	A	B	A	A	A	A	A	A	A	A	A	A	A	A	A	A	A	A	B	A	A	A	B	A	A	B	A	A	A	A	B	A	B	B	A	A	B	A	A	A	A	A	A	A	B	A	A	A
snp561	B	A	B	A	A	A	A	A	A	A	A	A	A	A	A	A	A	A	A	B	A	A	A	B	A	A	B	A	A	A	A	B	A	B	B	A	A	B	A	A	A	A	A	A	A	B	A	A	A
snp560	B	A	B	A	A	A	A	A	A	A	A	A	A	A	A	A	A	A	A	B	A	A	A	B	A	A	B	A	A	A	A	B	A	B	B	A	A	B	A	A	A	A	A	A	A	B	A	A	A
snp559	B	A	B	A	A	A	A	A	A	A	A	A	A	A	A	A	A	A	A	B	A	A	A	B	A	A	B	A	A	A	A	B	A	B	B	A	A	B	A	A	A	A	A	A	A	B	A	A	A
snp522	B	A	B	A	A	A	A	A	A	A	A	A	A	A	A	A	A	A	A	B	A	A	A	B	A	A	B	A	A	A	A	B	A	B	B	A	A	B	A	A	A	A	A	A	A	B	A	A	A
snp557	B	A	B	A	A	A	A	A	A	A	A	A	A	A	A	A	A	A	A	B	A	A	A	B	A	A	B	A	A	A	A	B	A	B	B	A	A	B	A	A	A	A	A	A	A	B	A	A	A
snp556	B	A	B	A	A	A	A	A	A	A	A	A	A	A	A	A	A	A	A	B	A	A	A	B	A	A	B	A	A	A	A	B	A	B	B	A	A	B	A	A	A	A	A	A	A	B	A	A	A
snp555	B	A	B	A	A	A	A	A	A	A	A	A	A	A	A	A	A	A	A	B	A	A	A	B	A	A	B	A	A	A	A	B	A	B	B	A	A	B	A	A	A	A	A	A	A	B	A	A	A
snp528	B	A	B	A	A	A	A	A	A	A	A	A	A	A	A	A	A	A	A	B	A	A	A	B	A	A	B	A	A	A	A	B	A	B	B	A	A	B	A	A	A	A	A	A	A	B	A	A	A
snp568	B	A	B	A	A	A	A	A	A	A	A	A	A	A	A	A	A	A	A	B	A	A	A	B	A	A	B	A	A	A	A	B	A	B	B	A	A	B	B	A	A	A	A	A	A	B	A	A	A
snp564	B	A	B	A	A	A	A	A	A	A	A	A	A	A	A	A	A	A	A	B	A	A	A	B	A	A	B	A	A	A	A	B	A	B	B	A	A	B	B	A	A	A	A	A	A	B	A	A	A
snp566	B	A	B	A	A	A	A	A	A	A	A	A	A	A	A	A	A	A	A	B	A	A	A	B	A	A	B	A	A	A	A	B	A	B	B	A	A	B	B	A	A	A	A	A	A	B	A	A	A
snp567	B	A	B	A	A	A	A	A	A	A	A	A	A	A	A	A	A	A	A	B	A	A	A	B	A	A	B	A	A	A	A	B	A	B	B	A	A	B	B	A	A	A	A	A	A	B	A	A	A
snp565	B	A	B	A	A	A	A	A	A	A	A	A	A	A	A	A	A	A	A	B	A	A	A	B	A	A	B	A	A	A	A	B	A	B	B	A	A	B	B	A	A	A	A	A	A	B	A	A	A
snp569	B	A	B	A	A	A	A	A	A	A	A	A	A	A	A	A	A	A	A	B	A	A	A	B	A	A	B	A	A	A	A	B	A	B	B	A	A	B	B	A	A	A	A	A	A	B	A	A	A
snp570	B	A	B	A	A	A	A	A	A	A	A	A	A	A	A	A	A	A	A	B	A	A	A	B	A	A	B	A	A	A	A	B	A	B	B	A	A	B	B	A	A	A	A	A	A	B	A	A	A
snp571	B	A	B	A	A	A	A	A	A	A	A	A	A	A	A	A	A	A	A	B	A	A	A	B	A	A	B	A	A	A	A	B	A	B	B	A	A	B	B	A	A	A	A	A	A	B	A	A	A
snp572	B	A	B	A	A	A	A	A	A	A	A	A	A	A	A	A	A	A	A	B	A	A	A	B	A	A	B	A	A	A	A	B	A	B	B	A	A	B	B	A	A	A	A	A	A	B	A	A	A
snp573	B	A	B	A	A	A	A	A	A	A	A	A	A	A	A	A	A	A	A	B	A	A	A	B	A	A	B	A	A	A	A	B	A	B	B	A	A	B	B	A	A	A	A	A	A	B	A	A	A
snp574	B	A	B	A	A	A	A	A	A	A	A	A	A	A	A	A	A	A	A	B	A	A	A	B	A	A	B	A	A	A	A	B	A	B	B	A	A	B	B	A	A	A	A	A	A	B	A	A	A
snp575	B	A	B	A	A	A	A	A	A	A	A	A	A	A	A	A	A	A	A	B	A	A	A	B	A	A	B	A	A	A	A	B	A	B	B	A	A	B	B	A	A	A	A	A	A	B	A	A	A
snp576	B	A	B	A	A	A	A	A	A	A	A	A	A	A	A	A	A	A	A	B	A	A	A	B	A	A	B	A	A	A	A	B	A	B	B	A	A	B	B	A	A	A	A	A	A	B	A	A	A
snp577	B	A	B	A	A	A	A	A	A	A	A	A	A	A	A	A	A	A	A	B	A	A	A	B	A	A	B	A	A	A	A	B	A	B	B	A	A	B	B	A	A	A	A	A	A	B	A	A	A
snp578	B	A	B	A	A	A	A	A	A	A	A	A	A	A	A	A	A	A	A	B	A	A	A	B	A	A	B	A	A	A	A	B	A	B	B	A	A	B	B	A	A	A	A	A	A	B	A	A	A
snp579	B	A	B	A	A	A	A	A	A	A	A	A	A	A	A	A	A	A	A	B	A	A	A	B	A	A	B	A	A	A	A	B	A	B	B	A	A	B	B	A	A	A	A	A	A	B	A	A	A
snp580	B	A	B	A	A	A	A	A	A	A	A	A	A	A	A	A	A	A	A	B	A	A	A	B	A	A	B	A	A	A	A	B	A	B	B	A	A	B	B	A	A	A	A	A	A	B	A	A	A
snp625	B	A	B	A	A	A	A	A	A	A	A	A	A	A	A	A	A	A	A	B	A	A	A	B	A	A	B	A	A	A	A	B	A	B	B	A	A	B	B	A	A	A	A	A	A	B	A	A	A
snp624	B	A	B	A	A	A	A	A	A	A	A	A	A	A	A	A	A	A	A	B	A	A	A	B	A	A	B	A	A	A	A	B	A	B	B	A	A	B	B	A	A	A	A	A	A	B	A	A	A
snp623	B	A	B	A	A	A	A	A	A	A	A	A	A	A	A	A	A	A	A	B	A	A	A	B	A	A	B	A	A	A	A	B	A	B	B	A	A	B	B	A	A	A	A	A	A	B	A	A	A
snp622	B	A	B	A	A	A	A	A	A	A	A	A	A	A	A	A	A	A	A	B	A	A	A	B	A	A	B	A	A	A	A	B	A	B	B	A	A	B	B	A	A	A	A	A	A	B	A	A	A
snp621	B	A	B	A	A	A	A	A	A	A	A	A	A	A	A	A	A	A	A	B	A	A	A	B	A	A	B	A	A	A	A	B	A	B	B	A	A	B	B	A	A	A	A	A	A	B	A	A	A
snp626	B	A	B	A	A	A	A	A	A	A	A	A	A	A	A	A	A	A	A	B	A	A	A	B	A	A	B	A	A	A	A	B	A	B	B	A	A	B	B	A	A	A	A	A	A	B	A	A	A
snp619	B	A	B	A	A	A	A	A	A	A	A	A	A	A	A	A	A	A	A	B	A	A	A	B	A	A	B	A	A	A	A	B	A	B	B	A	A	B	B	A	A	A	A	A	A	B	A	A	A
snp618	B	A	B	A	A	A	A	A	A	A	A	A	A	A	A	A	A	A	A	B	A	A	A	B	A	A	B	A	A	A	A	B	A	B	B	A	A	B	B	A	A	A	A	A	A	B	A	A	A
snp617	B	A	B	A	A	A	A	A	A	A	A	A	A	A	A	A	A	A	A	B	A	A	A	B	A	A	B	A	A	A	A	B	A	B	B	A	A	B	B	A	A	A	A	A	A	B	A	A	A
snp616	B	A	B	A	A	A	A	A	A	A	A	A	A	A	A	A	A	A	A	B	A	A	A	B	A	A	B	A	A	A	A	B	A	B	B	A	A	B	B	A	A	A	A	A	A	B	A	A	A
snp615	B	A	B	A	A	A	A	A	A	A	A	A	A	A	A	A	A	A	A	B	A	A	A	B	A	A	B	A	A	A	A	B	A	B	B	A	A	B	B	A	A	A	A	A	A	B	A	A	A
snp614	B	A	B	A	A	A	A	A	A	A	A	A	A	A	A	A	A	A	A	B	A	A	A	B	A	A	B	A	A	A	A	B	A	B	B	A	A	B	B	A	A	A	A	A	A	B	A	A	A
snp613	B	A	B	A	A	A	A	A	A	A	A	A	A	A	A	A	A	A	A	B	A	A	A	B	A	A	B	A	A	A	A	B	A	B	B	A	A	B	B	A	A	A	A	A	A	B	A	A	A
snp612	B	A	B	A	A	A	A	A	A	A	A	A	A	A	A	A	A	A	A	B	A	A	A	B	A	A	B	A	A	A	A	B	A	B	B	A	A	B	B	A	A	A	A	A	A	B	A	A	A
snp611	B	A	B	A	A	A	A	A	A	A	A	A	A	A	A	A	A	A	A	B	A	A	A	B	A	A	B	A	A	A	A	B	A	B	B	A	A	B	B	A	A	A	A	A	A	B	A	A	A
snp610	B	A	B	A	A	A	A	A	A	A	A	A	A	A	A	A	A	A	A	B	A	A	A	B	A	A	B	A	A	A	A	B	A	B	B	A	A	B	B	A	A	A	A	A	A	B	A	A	A
snp609	B	A	B	A	A	A	A	A	A	A	A	A	A	A	A	A	A	A	A	B	A	A	A	B	A	A	B	A	A	A	A	B	A	B	B	A	A	B	B	A	A	A	A	A	A	B	A	A	A
snp608	B	A	B	A	A	A	A	A	A	A	A	A	A	A	A	A	A	A	A	B	A	A	A	B	A	A	B	A	A	A	A	B	A	B	B	A	A	B	B	A	A	A	A	A	A	B	A	A	A
snp607	B	A	B	A	A	A	A	A	A	A	A	A	A	A	A	A	A	A	A	B	A	A	A	B	A	A	B	A	A	A	A	B	A	B	B	A	A	B	B	A	A	A	A	A	A	B	A	A	A
snp606	B	A	B	A	A	A	A	A	A	A	A	A	A	A	A	A	A	A	A	B	A	A	A	B	A	A	B	A	A	A	A	B	A	B	B	A	A	B	B	A	A	A	A	A	A	B	A	A	A
snp605	B	A	B	A	A	A	A	A	A	A	A	A	A	A	A	A	A	A	A	B	A	A	A	B	A	A	B	A	A	A	A	B	A	B	B	A	A	B	B	A	A	A	A	A	A	B	A	A	A
snp604	B	A	B	A	A	A	A	A	A	A	A	A	A	A	A	A	A	A	A	B	A	A	A	B	A	A	B	A	A	A	A	B	A	B	B	A	A	B	B	A	A	A	A	A	A	B	A	A	A
snp603	B	A	B	A	A	A	A	A	A	A	A	A	A	A	A	A	A	A	A	B	A	A	A	B	A	A	B	A	A	A	A	B	A	B	B	A	A	B	B	A	A	A	A	A	A	B	A	A	A
snp602	B	A	B	A	A	A	A	A	A	A	A	A	A	A	A	A	A	A	A	B	A	A	A	B	A	A	B	A	A	A	A	B	A	B	B	A	A	B	B	A	A	A	A	A	A	B	A	A	A
snp601	B	A	B	A	A	A	A	A	A	A	A	A	A	A	A	A	A	A	A	B	A	A	A	B	A	A	B	A	A	A	A	B	A	B	B	A	A	B	B	A	A	A	A	A	A	B	A	A	A
snp600	B	A	B	A	A	A	A	A	A	A	A	A	A	A	A	A	A	A	A	B	A	A	A	B	A	A	B	A	A	A	A	B	A	B	B	A	A	B	B	A	A	A	A	A	A	B	A	A	A
snp599	B	A	B	A	A	A	A	A	A	A	A	A	A	A	A	A	A	A	A	B	A	A	A	B	A	A	B	A	A	A	A	B	A	B	B	A	A	B	B	A	A	A	A	A	A	B	A	A	A
snp598	B	A	B	A	A	A	A	A	A	A	A	A	A	A	A	A	A	A	A	B	A	A	A	B	A	A	B	A	A	A	A	B	A	B	B	A	A	B	B	A	A	A	A	A	A	B	A	A	A
snp597	B	A	B	A	A	A	A	A	A	A	A	A	A	A	A	A	A	A	A	B	A	A	A	B	A	A	B	A	A	A	A	B	A	B	B	A	A	B	B	A	A	A	A	A	A	B	A	A	A
snp596	B	A	B	A	A	A	A	A	A	A	A	A	A	A	A	A	A	A	A	B	A	A	A	B	A	A	B	A	A	A	A	B	A	B	B	A	A	B	B	A	A	A	A	A	A	B	A	A	A
snp595	B	A	B	A	A	A	A	A	A	A	A	A	A	A	A	A	A	A	A	B	A	A	A	B	A	A	B	A	A	A	A	B	A	B	B	A	A	B	B	A	A	A	A	A	A	B	A	A	A
snp594	B	A	B	A	A	A	A	A	A	A	A	A	A	A	A	A	A	A	A	B	A	A	A	B	A	A	B	A	A	A	A	B	A	B	B	A	A	B	B	A	A	A	A	A	A	B	A	A	A
snp593	B	A	B	A	A	A	A	A	A	A	A	A	A	A	A	A	A	A	A	B	A	A	A	B	A	A	B	A	A	A	A	B	A	B	B	A	A	B	B	A	A	A	A	A	A	B	A	A	A
snp592	B	A	B	A	A	A	A	A	A	A	A	A	A	A	A	A	A	A	A	B	A	A	A	B	A	A	B	A	A	A	A	B	A	B	B	A	A	B	B	A	A	A	A	A	A	B	A	A	A
snp591	B	A	B	A	A	A	A	A	A	A	A	A	A	A	A	A	A	A	A	B	A	A	A	B	A	A	B	A	A	A	A	B	A	B	B	A	A	B	B	A	A	A	A	A	A	B	A	A	A
snp590	B	A	B	A	A	A	A	A	A	A	A	A	A	A	A	A	A	A	A	B	A	A	A	B	A	A	B	A	A	A	A	B	A	B	B	A	A	B	B	A	A	A	A	A	A	B	A	A	A
snp589	B	A	B	A	A	A	A	A	A	A	A	A	A	A	A	A	A	A	A	B	A	A	A	B	A	A	B	A	A	A	A	B	A	B	B	A	A	B	B	A	A	A	A	A	A	B	A	A	A
snp588	B	A	B	A	A	A	A	A	A	A	A	A	A	A	A	A	A	A	A	B	A	A	A	B	A	A	B	A	A	A	A	B	A	B	B	A	A	B	B	A	A	A	A	A	A	B	A	A	A
snp587	B	A	B	A	A	A	A	A	A	A	A	A	A	A	A	A	A	A	A	B	A	A	A	B	A	A	B	A	A	A	A	B	A	B	B	A	A	B	B	A	A	A	A	A	A	B	A	A	A
snp586	B	A	B	A	A	A	A	A	A	A	A	A	A	A	A	A	A	A	A	B	A	A	A	B	A	A	B	A	A	A	A	B	A	B	B	A	A	B	B	A	A	A	A	A	A	B	A	A	A
snp585	B	A	B	A	A	A	A	A	A	A	A	A	A	A	A	A	A	A	A	B	A	A	A	B	A	A	B	A	A	A	A	B	A	B	B	A	A	B	B	A	A	A	A	A	A	B	A	A	A
snp584	B	A	B	A	A	A	A	A	A	A	A	A	A	A	A	A	A	A	A	B	A	A	A	B	A	A	B	A	A	A	A	B	A	B	B	A	A	B	B	A	A	A	A	A	A	B	A	A	A
snp583	B	A	B	A	A	A	A	A	A	A	A	A	A	A	A	A	A	A	A	B	A	A	A	B	A	A	B	A	A	A	A	B	A	B	B	A	A	B	B	A	A	A	A	A	A	B	A	A	A
snp582	B	A	B	A	A	A	A	A	A	A	A	A	A	A	A	A	A	A	A	B	A	A	A	B	A	A	B	A	A	A	A	B	A	B	B	A	A	B	B	A	A	A	A	A	A	B	A	A	A
snp581	B	A	B	A	A	A	A	A	A	A	A	A	A	A	A	A	A	A	A	B	A	A	A	B	A	A	B	A	A	A	A	B	A	B	B	A	A	B	B	A	A	A	A	A	A	B	A	A	A
snp627	B	A	B	A	A	A	A	A	A	A	A	A	A	A	A	A	A	A	A	B	A	A	A	B	A	A	B	A	A	A	A	B	A	B	B	A	A	B	B	A	A	A	A	A	A	B	A	A	A
snp629	B	A	B	A	A	A	A	A	A	A	A	A	A	A	A	A	A	A	A	B	A	A	A	B	A	A	B	A	A	A	A	B	A	B	B	A	A	B	B	A	A	A	A	A	A	B	A	A	A
snp630	B	A	B	A	A	A	A	A	A	A	A	A	A	A	A	A	A	A	A	B	A	A	A	B	A	A	B	A	A	A	A	B	A	B	B	A	A	B	B	A	A	A	A	A	A	B	A	A	A
snp632	B	A	B	A	A	A	A	A	A	A	A	A	A	A	A	A	A	A	A	B	A	A	A	B	A	A	B	A	A	A	A	B	A	B	B	A	A	B	B	A	A	A	A	A	A	B	A	A	A
snp631	B	A	B	A	A	A	A	A	A	A	A	A	A	A	A	A	A	A	A	B	A	A	A	B	A	A	B	A	A	A	A	B	A	B	B	A	A	B	B	A	A	A	A	A	A	B	A	A	A
snp635	B	A	B	A	A	A	A	A	A	A	A	A	A	B	A	A	A	A	A	B	A	A	A	A	A	A	A	A	A	A	A	B	A	B	B	A	A	B	B	A	A	A	A	A	A	B	A	A	A
snp636	B	A	B	A	A	A	A	A	A	A	A	A	A	B	A	A	A	A	A	B	A	A	A	A	A	A	A	A	A	A	A	B	A	B	B	A	A	B	B	A	A	A	A	A	A	B	A	A	A
snp633	B	A	B	A	A	A	A	A	A	A	A	A	A	B	A	A	A	A	A	B	A	A	A	A	A	A	A	A	A	A	A	B	A	B	B	A	A	B	B	A	A	A	A	A	A	B	A	A	A
snp634	B	A	B	A	A	A	A	A	A	A	A	A	A	B	A	A	A	A	A	B	A	A	A	A	A	A	A	A	A	A	A	B	A	B	B	A	A	B	B	A	A	A	A	A	A	B	A	A	A
snp637	B	A	B	A	A	A	A	A	A	A	A	A	A	B	A	A	A	A	A	B	A	A	A	A	A	A	A	A	A	A	A	B	A	B	B	A	A	B	B	A	A	A	A	A	A	B	A	A	A
snp640	B	A	B	A	A	A	A	A	A	A	A	A	A	B	A	A	A	A	A	B	A	A	A	A	A	A	A	A	A	A	B	B	A	B	B	A	A	B	B	A	A	A	A	A	A	B	A	A	A
snp641	B	A	B	A	A	A	A	A	A	A	A	A	A	B	A	A	A	A	A	B	A	A	A	A	A	A	A	A	A	A	B	B	A	B	B	A	A	B	B	A	A	A	A	A	A	B	A	A	A
snp638	B	A	B	A	A	A	A	A	A	A	A	A	A	B	A	A	A	A	A	B	A	A	A	A	A	A	A	A	A	A	B	B	A	B	B	A	A	B	B	A	A	A	A	A	A	B	A	A	A
snp639	B	A	B	A	A	A	A	A	A	A	A	A	A	B	A	A	A	A	A	B	A	A	A	A	A	A	A	A	A	A	B	B	A	B	B	A	A	B	B	A	A	A	A	A	A	B	A	A	A
snp620	B	A	B	A	A	A	A	A	A	A	A	A	A	B	A	A	A	A	A	B	A	A	A	A	A	A	A	A	A	A	B	B	A	B	B	A	A	B	B	A	A	A	A	A	A	B	A	A	A
snp643	B	A	B	A	A	A	A	A	A	A	A	A	A	B	A	A	A	A	A	B	A	A	A	A	A	A	A	A	A	A	B	B	A	B	B	A	A	B	B	A	A	A	A	A	A	B	A	A	A
snp642	B	A	B	A	A	A	A	A	A	A	A	A	A	B	A	A	A	A	A	B	A	A	A	A	A	A	A	A	A	A	B	B	A	B	B	A	A	B	B	A	A	A	A	A	A	B	A	A	A
snp647	B	A	B	A	A	A	A	A	A	A	A	A	A	B	A	A	A	A	A	B	A	A	A	A	A	A	A	A	A	A	B	B	A	B	B	A	A	B	B	A	A	A	A	A	A	B	A	A	A
snp644	B	A	B	A	A	A	A	A	A	A	A	A	A	B	A	A	A	A	A	B	A	A	A	A	A	A	A	A	A	A	B	B	A	B	B	A	A	B	B	A	A	A	A	A	A	B	A	A	A
snp645	B	A	B	A	A	A	A	A	A	A	A	A	A	B	A	A	A	A	A	B	A	A	A	A	A	A	A	A	A	A	B	B	A	B	B	A	A	B	B	A	A	A	A	A	A	B	A	A	A
snp646	B	A	B	A	A	A	A	A	A	A	A	A	A	B	A	A	A	A	A	B	A	A	A	A	A	A	A	A	A	A	B	B	A	B	B	A	A	B	B	A	A	A	A	A	A	B	A	A	A
snp648	B	A	B	A	A	A	A	A	A	A	A	A	A	B	A	A	A	A	A	B	A	A	A	A	A	A	A	A	A	A	B	B	A	B	B	A	A	B	B	A	A	A	A	A	A	B	A	A	A
snp652	B	A	B	A	A	A	A	A	A	A	A	A	A	B	A	A	A	A	A	B	A	A	A	A	A	A	A	A	A	A	B	B	A	B	B	A	A	B	B	A	A	A	A	A	A	B	A	A	A
snp649	B	A	B	A	A	A	A	A	A	A	A	A	A	B	A	A	A	A	A	B	A	A	A	A	A	A	A	A	A	A	B	B	A	B	B	A	A	B	B	A	A	A	A	A	A	B	A	A	A
snp650	B	A	B	A	A	A	A	A	A	A	A	A	A	B	A	A	A	A	A	B	A	A	A	A	A	A	A	A	A	A	B	B	A	B	B	A	A	B	B	A	A	A	A	A	A	B	A	A	A
snp651	B	A	B	A	A	A	A	A	A	A	A	A	A	B	A	A	A	A	A	B	A	A	A	A	A	A	A	A	A	A	B	B	A	B	B	A	A	B	B	A	A	A	A	A	A	B	A	A	A
snp653	B	A	B	A	A	A	A	A	A	A	A	A	A	B	A	A	A	A	A	B	A	A	A	A	A	A	A	A	A	A	B	B	A	B	B	A	A	B	B	A	A	A	A	A	A	B	A	A	A
snp655	B	A	B	A	A	A	A	A	A	A	A	A	A	B	A	A	A	A	A	B	A	A	A	A	A	A	A	A	A	A	B	B	A	B	B	A	A	B	B	A	A	A	A	A	A	B	A	A	A
snp654	B	A	B	A	A	A	A	A	A	A	A	A	A	B	A	A	A	A	A	B	A	A	A	A	A	A	A	A	A	A	B	B	A	B	B	A	A	B	B	A	A	A	A	A	A	B	A	A	A
snp662	B	A	B	A	A	A	A	A	A	A	A	A	A	B	A	A	A	A	A	B	A	A	A	A	A	A	A	A	A	A	B	B	A	B	B	A	A	B	B	A	A	A	A	A	A	B	A	A	A
snp656	B	A	B	A	A	A	A	A	A	A	A	A	A	B	A	A	A	A	A	B	A	A	A	A	A	A	A	A	A	A	B	B	A	B	B	A	A	B	B	A	A	A	A	A	A	B	A	A	A
snp661	B	A	B	A	A	A	A	A	A	A	A	A	A	B	A	A	A	A	A	B	A	A	A	A	A	A	A	A	A	A	B	B	A	B	B	A	A	B	B	A	A	A	A	A	A	B	A	A	A
snp660	B	A	B	A	A	A	A	A	A	A	A	A	A	B	A	A	A	A	A	B	A	A	A	A	A	A	A	A	A	A	B	B	A	B	B	A	A	B	B	A	A	A	A	A	A	B	A	A	A
snp659	B	A	B	A	A	A	A	A	A	A	A	A	A	B	A	A	A	A	A	B	A	A	A	A	A	A	A	A	A	A	B	B	A	B	B	A	A	B	B	A	A	A	A	A	A	B	A	A	A
snp658	B	A	B	A	A	A	A	A	A	A	A	A	A	B	A	A	A	A	A	B	A	A	A	A	A	A	A	A	A	A	B	B	A	B	B	A	A	B	B	A	A	A	A	A	A	B	A	A	A
snp657	B	A	B	A	A	A	A	A	A	A	A	A	A	B	A	A	A	A	A	B	A	A	A	A	A	A	A	A	A	A	B	B	A	B	B	A	A	B	B	A	A	A	A	A	A	B	A	A	A
snp669	B	A	B	A	B	A	A	A	A	A	A	A	A	B	A	A	A	A	A	B	A	A	A	A	A	A	A	A	A	A	B	B	A	B	B	A	A	B	B	A	A	A	A	A	A	B	A	A	A
snp663	B	A	B	A	B	A	A	A	A	A	A	A	A	B	A	A	A	A	A	B	A	A	A	A	A	A	A	A	A	A	B	B	A	B	B	A	A	B	B	A	A	A	A	A	A	B	A	A	A
snp664	B	A	B	A	B	A	A	A	A	A	A	A	A	B	A	A	A	A	A	B	A	A	A	A	A	A	A	A	A	A	B	B	A	B	B	A	A	B	B	A	A	A	A	A	A	B	A	A	A
snp668	B	A	B	A	B	A	A	A	A	A	A	A	A	B	A	A	A	A	A	B	A	A	A	A	A	A	A	A	A	A	B	B	A	B	B	A	A	B	B	A	A	A	A	A	A	B	A	A	A
snp667	B	A	B	A	B	A	A	A	A	A	A	A	A	B	A	A	A	A	A	B	A	A	A	A	A	A	A	A	A	A	B	B	A	B	B	A	A	B	B	A	A	A	A	A	A	B	A	A	A
snp666	B	A	B	A	B	A	A	A	A	A	A	A	A	B	A	A	A	A	A	B	A	A	A	A	A	A	A	A	A	A	B	B	A	B	B	A	A	B	B	A	A	A	A	A	A	B	A	A	A
snp665	B	A	B	A	B	A	A	A	A	A	A	A	A	B	A	A	A	A	A	B	A	A	A	A	A	A	A	A	A	A	B	B	A	B	B	A	A	B	B	A	A	A	A	A	A	B	A	A	A
snp673	B	A	B	A	B	A	A	A	A	A	A	A	A	B	A	A	A	A	A	B	A	A	A	A	A	A	A	A	A	A	B	B	A	B	B	A	A	B	B	A	A	A	A	A	A	B	A	A	A
snp672	B	A	B	A	B	A	A	A	A	A	A	A	A	B	A	A	A	A	A	B	A	A	A	A	A	A	A	A	A	A	B	B	A	B	B	A	A	B	B	A	A	A	A	A	A	B	A	A	A
snp671	B	A	B	A	B	A	A	A	A	A	A	A	A	B	A	A	A	A	A	B	A	A	A	A	A	A	A	A	A	A	B	B	A	B	B	A	A	B	B	A	A	A	A	A	A	B	A	A	A
snp674	B	A	B	A	B	A	A	A	A	A	A	A	A	B	A	A	A	A	A	B	A	A	A	A	A	A	A	A	A	A	B	B	A	B	B	A	A	B	B	A	A	A	A	A	A	B	A	A	A
snp670	B	A	B	A	B	A	A	A	A	A	A	A	A	B	A	A	A	A	A	B	A	A	A	A	A	A	A	A	A	A	B	B	A	B	B	A	A	B	B	A	A	A	A	A	A	B	A	A	A
snp676	B	A	B	A	B	A	A	A	A	A	A	A	A	B	A	A	A	A	A	B	A	A	A	A	A	B	A	A	A	A	B	B	A	B	B	A	A	B	B	A	A	A	A	A	A	B	A	A	A
snp675	B	A	B	A	B	A	A	A	A	A	A	A	A	B	A	A	A	A	A	B	A	A	A	A	A	B	A	A	A	A	B	B	A	B	B	A	A	B	B	A	A	A	A	A	A	B	A	A	A
snp677	B	B	B	A	B	B	A	A	A	B	A	A	A	B	A	A	A	A	A	B	A	A	A	A	A	B	A	A	A	A	B	B	A	B	B	A	A	B	B	A	A	A	A	A	A	B	A	A	A
snp680	B	B	B	A	B	B	A	A	A	B	A	A	A	B	A	A	A	A	A	B	A	A	A	A	A	B	A	A	A	A	B	B	A	B	B	A	A	B	B	A	A	A	A	A	A	B	A	A	A
snp678	B	B	B	A	B	B	A	A	A	B	A	A	A	B	A	A	A	A	A	B	A	A	A	A	A	B	A	A	A	A	B	B	A	B	B	A	A	B	B	A	A	A	A	A	A	B	A	A	A
snp679	B	B	B	A	B	B	A	A	A	B	A	A	A	B	A	A	A	A	A	B	A	A	A	A	A	B	A	A	A	A	B	B	A	B	B	A	A	B	B	A	A	A	A	A	A	B	A	A	A
snp681	B	B	B	A	B	B	A	A	A	B	A	A	A	B	A	A	A	A	A	B	A	A	A	A	A	B	A	A	A	A	B	B	A	B	B	A	A	B	B	A	A	A	A	A	A	B	A	A	A
snp683	B	B	B	A	B	B	A	A	A	B	A	A	A	B	A	A	A	A	A	B	A	A	A	A	A	B	A	A	A	A	B	B	A	B	B	A	A	B	B	A	A	A	A	A	A	B	A	A	A
snp682	B	B	B	A	B	B	A	A	A	B	A	A	A	B	A	A	A	A	A	B	A	A	A	A	A	B	A	A	A	A	B	B	A	B	B	A	A	B	B	A	A	A	A	A	A	B	A	A	A
snp685	B	B	B	A	B	B	A	A	A	B	A	A	A	B	A	A	A	A	A	B	A	A	B	A	A	B	A	A	A	A	B	B	A	B	B	A	A	B	B	A	A	A	A	A	A	B	A	B	B
snp689	B	B	B	A	B	B	A	A	A	B	A	A	A	B	A	A	A	A	A	B	A	A	B	A	A	B	A	A	A	A	B	B	A	B	B	A	A	B	B	A	A	A	A	A	A	B	A	B	B
snp684	B	B	B	A	B	B	A	A	A	B	A	A	A	B	A	A	A	A	A	B	A	A	B	A	A	B	A	A	A	A	B	B	A	B	B	A	A	B	B	A	A	A	A	A	A	B	A	B	B
snp688	B	B	B	A	B	B	A	A	A	B	A	A	A	B	A	A	A	A	A	B	A	A	B	A	A	B	A	A	A	A	B	B	A	B	B	A	A	B	B	A	A	A	A	A	A	B	A	B	B
snp687	B	B	B	A	B	B	A	A	A	B	A	A	A	B	A	A	A	A	A	B	A	A	B	A	A	B	A	A	A	A	B	B	A	B	B	A	A	B	B	A	A	A	A	A	A	B	A	B	B
snp686	B	B	B	A	B	B	A	A	A	B	A	A	A	B	A	A	A	A	A	B	A	A	B	A	A	B	A	A	A	A	B	B	A	B	B	A	A	B	B	A	A	A	A	A	A	B	A	B	B
snp690	B	B	B	A	B	B	A	A	A	B	A	A	A	B	A	A	A	A	A	B	A	A	B	A	A	B	A	A	A	A	B	B	A	B	B	A	B	B	B	B	A	A	A	A	A	B	A	B	B
snp701	B	B	B	A	B	B	A	A	A	B	A	A	A	B	A	A	A	A	A	B	A	A	B	A	A	B	A	A	A	A	B	B	A	B	A	A	B	B	B	B	A	A	A	A	A	B	A	B	B
snp706	B	B	B	A	B	B	A	A	A	B	A	A	A	B	A	A	A	A	A	B	A	A	B	A	A	B	A	A	A	A	B	B	A	B	A	A	B	B	B	B	A	A	A	A	A	B	A	B	B
snp692	B	B	B	A	B	B	A	A	A	B	A	A	A	B	A	A	A	A	A	B	A	A	B	A	A	B	A	A	A	A	B	B	A	B	A	A	B	B	B	B	A	A	A	A	A	B	A	B	B
snp693	B	B	B	A	B	B	A	A	A	B	A	A	A	B	A	A	A	A	A	B	A	A	B	A	A	B	A	A	A	A	B	B	A	B	A	A	B	B	B	B	A	A	A	A	A	B	A	B	B
snp694	B	B	B	A	B	B	A	A	A	B	A	A	A	B	A	A	A	A	A	B	A	A	B	A	A	B	A	A	A	A	B	B	A	B	A	A	B	B	B	B	A	A	A	A	A	B	A	B	B
snp695	B	B	B	A	B	B	A	A	A	B	A	A	A	B	A	A	A	A	A	B	A	A	B	A	A	B	A	A	A	A	B	B	A	B	A	A	B	B	B	B	A	A	A	A	A	B	A	B	B
snp696	B	B	B	A	B	B	A	A	A	B	A	A	A	B	A	A	A	A	A	B	A	A	B	A	A	B	A	A	A	A	B	B	A	B	A	A	B	B	B	B	A	A	A	A	A	B	A	B	B
snp697	B	B	B	A	B	B	A	A	A	B	A	A	A	B	A	A	A	A	A	B	A	A	B	A	A	B	A	A	A	A	B	B	A	B	A	A	B	B	B	B	A	A	A	A	A	B	A	B	B
snp698	B	B	B	A	B	B	A	A	A	B	A	A	A	B	A	A	A	A	A	B	A	A	B	A	A	B	A	A	A	A	B	B	A	B	A	A	B	B	B	B	A	A	A	A	A	B	A	B	B
snp699	B	B	B	A	B	B	A	A	A	B	A	A	A	B	A	A	A	A	A	B	A	A	B	A	A	B	A	A	A	A	B	B	A	B	A	A	B	B	B	B	A	A	A	A	A	B	A	B	B
snp700	B	B	B	A	B	B	A	A	A	B	A	A	A	B	A	A	A	A	A	B	A	A	B	A	A	B	A	A	A	A	B	B	A	B	A	A	B	B	B	B	A	A	A	A	A	B	A	B	B
snp691	B	B	B	A	B	B	A	A	A	B	A	A	A	B	A	A	A	A	A	B	A	A	B	A	A	B	A	A	A	A	B	B	A	B	A	A	B	B	B	B	A	A	A	A	A	B	A	B	B
snp702	B	B	B	A	B	B	A	A	A	B	A	A	A	B	A	A	A	A	A	B	A	A	B	A	A	B	A	A	A	A	B	B	A	B	A	A	B	B	B	B	A	A	A	A	A	B	A	B	B
snp703	B	B	B	A	B	B	A	A	A	B	A	A	A	B	A	A	A	A	A	B	A	A	B	A	A	B	A	A	A	A	B	B	A	B	A	A	B	B	B	B	A	A	A	A	A	B	A	B	B
snp704	B	B	B	A	B	B	A	A	A	B	A	A	A	B	A	A	A	A	A	B	A	A	B	A	A	B	A	A	A	A	B	B	A	B	A	A	B	B	B	B	A	A	A	A	A	B	A	B	B
snp705	B	B	B	A	B	B	A	A	A	B	A	A	A	B	A	A	A	A	A	B	A	A	B	A	A	B	A	A	A	A	B	B	A	B	A	A	B	B	B	B	A	A	A	A	A	B	A	B	B
snp710	B	B	B	A	B	B	A	A	A	B	A	A	A	B	A	A	A	A	A	B	A	A	B	A	A	B	A	A	A	A	B	B	A	B	A	A	B	B	B	B	A	A	A	A	A	B	A	B	B
snp707	B	B	B	A	B	B	A	A	A	B	A	A	A	B	A	A	A	A	A	B	A	A	B	A	A	B	A	A	A	A	B	B	A	B	A	A	B	B	B	B	A	A	A	A	A	B	A	B	B
snp708	B	B	B	A	B	B	A	A	A	B	A	A	A	B	A	A	A	A	A	B	A	A	B	A	A	B	A	A	A	A	B	B	A	B	A	A	B	B	B	B	A	A	A	A	A	B	A	B	B
snp709	B	B	B	A	B	B	A	A	A	B	A	A	A	B	A	A	A	A	A	B	A	A	B	A	A	B	A	A	A	A	B	B	A	B	A	A	B	B	B	B	A	A	A	A	A	B	A	B	B
snp711	B	B	B	A	B	B	A	A	A	B	A	A	A	B	A	A	A	A	A	B	A	A	B	A	A	B	A	A	A	A	B	B	B	B	A	A	B	B	B	B	A	A	A	A	A	B	A	B	B
snp712	B	B	B	A	B	B	A	A	A	B	A	A	A	B	A	A	A	A	A	B	A	A	B	A	A	B	A	A	A	A	B	B	B	B	A	A	B	B	B	B	A	A	A	A	A	B	A	B	B
snp714	B	B	B	A	B	B	A	A	A	B	A	A	A	B	A	A	A	A	A	B	A	A	B	A	A	B	A	A	A	A	B	B	B	B	A	A	B	B	B	B	A	A	A	A	A	B	A	B	B
snp713	B	B	B	A	B	B	A	A	A	B	A	A	A	B	A	A	A	A	A	B	A	A	B	A	A	B	A	A	A	A	B	B	B	B	A	A	B	B	B	B	A	A	A	A	A	B	A	B	B
snp715	B	B	B	A	B	B	A	A	A	B	A	A	A	B	A	A	A	A	A	B	A	A	B	A	A	B	A	A	A	A	B	B	B	B	A	A	B	B	B	B	A	A	A	A	A	B	B	B	B
snp716	B	B	B	A	B	B	A	A	A	B	A	A	A	B	A	A	A	A	A	B	A	A	B	A	A	B	A	A	A	A	B	B	B	B	A	A	B	B	B	B	A	A	A	B	B	B	B	B	B
snp719	B	B	B	A	B	B	A	A	A	B	A	A	A	B	A	A	A	A	A	B	A	A	B	A	A	B	A	A	A	A	B	B	B	B	A	A	B	B	B	B	A	A	A	B	B	B	B	B	B
snp717	B	B	B	A	B	B	A	A	A	B	A	A	A	B	A	A	A	A	A	B	A	A	B	A	A	B	A	A	A	A	B	B	B	B	A	A	B	B	B	B	A	A	A	B	B	B	B	B	B
snp718	B	B	B	A	B	B	A	A	A	B	A	A	A	B	A	A	A	A	A	B	A	A	B	A	A	B	A	A	A	A	B	B	B	B	A	A	B	B	B	B	A	A	A	B	B	B	B	B	B
snp720	B	B	B	A	B	B	A	A	A	B	A	A	A	B	A	B	A	A	A	B	A	A	B	A	A	B	A	A	A	A	B	B	B	B	A	A	B	B	B	B	A	A	A	B	B	B	B	B	B
snp723	B	B	B	A	B	B	A	A	A	B	A	A	A	B	A	B	A	A	A	B	A	A	B	A	A	B	A	A	A	A	B	B	B	B	A	A	B	B	B	B	A	A	A	B	B	B	B	B	B
snp724	B	B	B	A	B	B	A	A	A	B	A	A	A	B	A	B	A	A	A	B	A	A	B	A	A	B	A	A	A	A	B	B	B	B	A	A	B	B	B	B	A	A	A	B	B	B	B	B	B
snp721	B	B	B	A	B	B	A	A	A	B	A	A	A	B	A	B	A	A	A	B	A	A	B	A	A	B	A	A	A	A	B	B	B	B	A	A	B	B	B	B	A	A	A	B	B	B	B	B	B
snp722	B	B	B	A	B	B	A	A	A	B	A	A	A	B	A	B	A	A	A	B	A	A	B	A	A	B	A	A	A	A	B	B	B	B	A	A	B	B	B	B	A	A	A	B	B	B	B	B	B
snp726	B	B	B	A	B	B	A	A	A	B	A	A	A	B	A	B	A	A	A	B	A	A	B	A	A	B	A	A	A	A	B	B	B	B	A	A	B	B	B	B	A	A	A	B	B	B	B	B	B
snp725	B	B	B	A	B	B	A	A	A	B	A	A	A	B	A	B	A	A	A	B	A	A	B	A	A	B	A	A	A	A	B	B	B	B	A	A	B	B	B	B	A	A	A	B	B	B	B	B	B
snp728	B	B	B	A	B	B	A	A	A	B	A	A	A	B	A	B	A	A	A	B	A	A	B	A	A	B	A	A	A	A	B	B	B	B	A	A	B	B	B	B	A	A	A	B	B	B	B	B	B
snp727	B	B	B	A	B	B	A	A	A	B	A	A	A	B	A	B	A	A	A	B	A	A	B	A	A	B	A	A	A	A	B	B	B	B	A	A	B	B	B	B	A	A	A	B	B	B	B	B	B
snp729	B	B	B	A	B	B	A	A	A	B	A	A	A	B	A	B	A	A	A	B	A	A	B	A	A	B	A	A	A	A	B	B	B	B	A	A	B	B	B	B	A	A	A	B	B	B	B	B	B
snp731	B	B	B	A	B	B	A	A	A	B	A	A	A	B	A	B	A	A	A	B	A	A	B	A	A	B	A	A	A	A	B	B	B	B	A	A	B	B	B	B	A	A	A	B	B	B	B	B	B
snp730	B	B	B	A	B	B	A	A	A	B	A	A	A	B	A	B	A	A	A	B	A	A	B	A	A	B	A	A	A	A	B	B	B	B	A	A	B	B	B	B	A	A	A	B	B	B	B	B	B
snp732	B	B	B	A	B	B	A	A	A	B	A	A	A	B	A	B	A	A	A	B	A	A	B	A	A	B	A	A	A	A	B	B	B	B	A	A	B	B	B	B	A	A	A	B	B	B	B	B	B
snp733	B	B	B	A	B	B	A	A	A	B	A	A	A	B	A	B	A	A	A	B	A	A	B	A	A	B	A	A	A	A	B	B	B	B	A	A	B	B	B	B	A	B	A	B	B	B	B	B	B
snp738	B	B	B	A	B	B	A	A	A	B	A	A	A	B	A	B	A	A	A	B	A	A	B	A	A	B	A	B	A	A	B	B	B	B	A	A	B	B	B	B	A	B	A	B	B	B	B	B	B
snp737	B	B	B	A	B	B	A	A	A	B	A	A	A	B	A	B	A	A	A	B	A	A	B	A	A	B	A	B	A	A	B	B	B	B	A	A	B	B	B	B	A	B	A	B	B	B	B	B	B
snp736	B	B	B	A	B	B	A	A	A	B	A	A	A	B	A	B	A	A	A	B	A	A	B	A	A	B	A	B	A	A	B	B	B	B	A	A	B	B	B	B	A	B	A	B	B	B	B	B	B
snp735	B	B	B	A	B	B	A	A	A	B	A	A	A	B	A	B	A	A	A	B	A	A	B	A	A	B	A	B	A	A	B	B	B	B	A	A	B	B	B	B	A	B	A	B	B	B	B	B	B
snp734	B	B	B	A	B	B	A	A	A	B	A	A	A	B	A	B	A	A	A	B	A	A	B	A	A	B	A	B	A	A	B	B	B	B	A	A	B	B	B	B	A	B	A	B	B	B	B	B	B
snp739	B	B	B	A	B	B	A	A	A	B	A	A	A	B	A	B	A	A	A	B	A	A	B	A	A	B	A	B	A	A	B	B	B	B	A	A	B	B	B	B	A	B	A	B	B	B	B	B	B
snp740	B	B	B	A	B	B	A	A	A	B	B	A	A	B	A	B	A	A	A	B	A	A	B	A	A	B	A	B	A	A	B	B	B	B	A	A	B	B	B	B	A	B	A	B	B	B	B	B	B
snp741	B	B	B	A	B	B	A	A	A	B	B	A	A	B	A	B	A	A	A	B	A	A	B	A	A	B	A	B	A	A	B	B	B	B	A	A	B	B	B	B	A	B	A	B	B	B	B	B	B
snp742	B	B	B	A	B	B	A	A	A	B	B	A	A	B	A	B	A	A	A	B	A	A	B	A	A	B	A	B	A	A	B	B	B	B	A	A	B	B	B	B	A	B	A	B	B	B	B	B	B
snp743	B	B	B	A	B	B	A	A	A	B	B	A	A	B	A	B	A	A	A	B	A	A	B	A	A	B	A	B	A	A	B	B	B	B	A	A	B	B	B	B	A	B	A	B	B	B	B	B	B
snp744	B	B	B	A	B	B	A	A	A	B	B	A	A	B	A	B	A	A	B	B	A	A	B	A	A	B	A	B	A	A	B	B	B	B	A	A	B	B	B	B	A	B	A	B	B	B	B	B	B
snp748	B	B	B	A	B	B	A	A	A	B	B	A	A	B	A	B	A	A	B	B	A	A	B	A	B	B	A	B	A	A	B	A	B	B	A	A	B	B	B	B	A	B	A	B	B	B	B	B	B
snp747	B	B	B	A	B	B	A	A	A	B	B	A	A	B	A	B	A	A	B	B	A	A	B	A	B	B	A	B	A	A	B	A	B	B	A	A	B	B	B	B	A	B	A	B	B	B	B	B	B
snp745	B	B	B	A	B	B	A	A	A	B	B	A	A	B	A	B	A	A	B	B	A	A	B	A	B	B	A	B	A	A	B	A	B	B	A	A	B	B	B	B	A	B	A	B	B	B	B	B	B
snp746	B	B	B	A	B	B	A	A	A	B	B	A	A	B	A	B	A	A	B	B	A	A	B	A	B	B	A	B	A	A	B	A	B	B	A	A	B	B	B	B	A	B	A	B	B	B	B	B	B
snp749	B	B	B	A	B	B	A	A	A	B	B	A	B	B	A	B	A	A	B	B	A	A	B	A	B	B	A	B	A	A	B	A	B	B	A	A	B	B	B	B	A	B	A	B	B	B	B	B	B
snp752	B	B	B	A	B	B	A	A	A	B	B	A	B	B	A	B	A	A	B	B	A	A	B	A	B	B	A	B	A	A	B	A	B	B	A	A	B	B	B	B	A	B	A	B	B	B	B	B	B
snp750	B	B	B	A	B	B	A	A	A	B	B	A	B	B	A	B	A	A	B	B	A	A	B	A	B	B	A	B	A	A	B	A	B	B	A	A	B	B	B	B	A	B	A	B	B	B	B	B	B
snp751	B	B	B	A	B	B	A	A	A	B	B	A	B	B	A	B	A	A	B	B	A	A	B	A	B	B	A	B	A	A	B	A	B	B	A	A	B	B	B	B	A	B	A	B	B	B	B	B	B
snp756	B	B	B	A	B	B	A	A	A	B	B	A	B	B	A	B	A	A	B	B	A	A	B	A	B	B	A	B	A	A	B	A	B	B	A	A	B	B	B	B	A	B	A	B	B	B	B	B	B
snp754	B	B	B	A	B	B	A	A	A	B	B	A	B	B	A	B	A	A	B	B	A	A	B	A	B	B	A	B	A	A	B	A	B	B	A	A	B	B	B	B	A	B	A	B	B	B	B	B	B
snp753	B	B	B	A	B	B	A	A	A	B	B	A	B	B	A	B	A	A	B	B	A	A	B	A	B	B	A	B	A	A	B	A	B	B	A	A	B	B	B	B	A	B	A	B	B	B	B	B	B
snp755	B	B	B	A	B	B	A	A	A	B	B	A	B	B	A	B	A	A	B	B	A	A	B	A	B	B	A	B	A	A	B	A	B	B	A	A	B	B	B	B	A	B	A	B	B	B	B	B	B
snp757	B	B	B	A	B	B	A	A	A	B	B	A	B	B	A	B	A	A	B	B	A	A	B	A	B	B	A	B	A	A	B	A	B	B	A	B	B	B	B	B	A	B	A	B	B	B	B	B	B
snp758	B	B	B	A	B	B	A	A	A	B	B	A	B	B	A	B	A	A	B	B	A	A	B	A	B	B	A	B	A	A	B	A	B	B	A	B	B	B	B	B	A	B	A	B	B	B	B	B	B
snp759	B	B	B	A	B	B	A	A	A	B	B	A	B	B	A	B	A	A	B	B	A	A	B	A	B	B	A	B	A	A	B	A	B	B	A	B	B	B	B	B	A	B	A	B	B	B	B	B	B
snp760	B	B	B	A	B	B	A	A	A	B	B	A	B	B	A	B	A	A	B	B	A	A	B	A	B	B	A	B	A	A	B	A	B	B	A	B	B	B	B	B	A	B	B	B	B	B	B	B	B
snp763	B	B	B	A	B	B	A	A	A	B	B	A	B	B	A	B	A	A	B	B	A	A	B	A	B	B	A	B	A	A	B	A	B	B	A	B	B	B	B	B	A	B	B	B	B	B	B	B	B
snp764	B	B	B	A	B	B	A	A	A	B	B	A	B	B	A	B	A	A	B	B	A	A	B	A	B	B	A	B	A	A	B	A	B	B	A	B	B	B	B	B	A	B	B	B	B	B	B	B	B
snp761	B	B	B	A	B	B	A	A	A	B	B	A	B	B	A	B	A	A	B	B	A	A	B	A	B	B	A	B	A	A	B	A	B	B	A	B	B	B	B	B	A	B	B	B	B	B	B	B	B
snp762	B	B	B	A	B	B	A	A	A	B	B	A	B	B	A	B	A	A	B	B	A	A	B	A	B	B	A	B	A	A	B	A	B	B	A	B	B	B	B	B	A	B	B	B	B	B	B	B	B
snp765	B	B	B	A	B	B	A	A	A	B	B	A	B	B	A	B	A	A	B	B	A	A	B	A	B	B	A	B	A	A	B	A	B	B	A	B	B	B	B	B	A	B	B	B	B	B	B	B	B
snp766	B	B	B	A	B	B	A	A	A	B	B	A	B	B	A	B	A	A	B	B	A	A	B	A	B	B	A	B	A	A	B	A	B	B	A	B	B	B	B	B	A	B	B	B	B	B	B	B	B
snp769	B	B	B	A	B	B	A	A	A	B	B	A	B	B	A	B	A	A	B	B	A	A	B	A	B	B	A	B	A	A	B	A	B	B	A	B	B	B	B	B	A	B	B	B	B	B	B	B	B
snp768	B	B	B	A	B	B	A	A	A	B	B	A	B	B	A	B	A	A	B	B	A	A	B	A	B	B	A	B	A	A	B	A	B	B	A	B	B	B	B	B	A	B	B	B	B	B	B	B	B
snp767	B	B	B	A	B	B	A	A	A	B	B	A	B	B	A	B	A	A	B	B	A	A	B	A	B	B	A	B	A	A	B	A	B	B	A	B	B	B	B	B	A	B	B	B	B	B	B	B	B
snp770	B	B	B	A	B	B	A	A	A	B	B	A	B	B	A	B	A	A	B	B	A	A	B	A	B	B	A	B	A	A	B	A	B	B	A	B	B	B	B	B	A	B	B	B	B	B	B	B	B
snp771	B	B	B	A	B	B	A	A	A	B	B	A	B	B	A	B	A	A	B	B	A	A	B	A	B	B	A	B	A	A	B	A	B	B	A	B	B	B	B	B	A	B	B	B	B	B	B	B	B
snp772	B	B	B	A	B	B	A	A	A	B	B	A	B	B	B	B	A	A	B	B	A	A	B	A	B	B	A	B	A	A	B	A	B	B	A	B	B	B	B	B	A	B	B	B	B	B	B	B	B
snp773	B	B	B	A	B	B	A	A	A	B	B	A	B	B	B	B	A	A	B	B	A	A	B	A	B	B	A	B	A	A	B	A	B	B	A	B	B	B	B	B	A	B	B	B	B	B	B	B	B
snp780	B	B	B	A	B	B	A	A	A	B	B	A	B	B	B	B	A	A	B	B	A	A	B	A	B	B	A	B	B	A	B	A	B	B	A	B	B	B	B	B	A	B	B	B	B	B	B	B	B
snp789	B	B	B	A	B	B	A	A	A	B	B	A	B	B	B	B	A	A	B	B	A	A	B	A	B	B	A	B	B	A	B	A	B	B	A	B	B	B	B	B	A	B	B	B	B	B	B	B	B
snp774	B	B	B	A	B	B	A	A	A	B	B	A	B	B	B	B	A	A	B	B	A	A	B	A	B	B	A	B	B	A	B	A	B	B	A	B	B	B	B	B	A	B	B	B	B	B	B	B	B
snp775	B	B	B	A	B	B	A	A	A	B	B	A	B	B	B	B	A	A	B	B	A	A	B	A	B	B	A	B	B	A	B	A	B	B	A	B	B	B	B	B	A	B	B	B	B	B	B	B	B
snp776	B	B	B	A	B	B	A	A	A	B	B	A	B	B	B	B	A	A	B	B	A	A	B	A	B	B	A	B	B	A	B	A	B	B	A	B	B	B	B	B	A	B	B	B	B	B	B	B	B
snp777	B	B	B	A	B	B	A	A	A	B	B	A	B	B	B	B	A	A	B	B	A	A	B	A	B	B	A	B	B	A	B	A	B	B	A	B	B	B	B	B	A	B	B	B	B	B	B	B	B
snp778	B	B	B	A	B	B	A	A	A	B	B	A	B	B	B	B	A	A	B	B	A	A	B	A	B	B	A	B	B	A	B	A	B	B	A	B	B	B	B	B	A	B	B	B	B	B	B	B	B
snp779	B	B	B	A	B	B	A	A	A	B	B	A	B	B	B	B	A	A	B	B	A	A	B	A	B	B	A	B	B	A	B	A	B	B	A	B	B	B	B	B	A	B	B	B	B	B	B	B	B
snp788	B	B	B	A	B	B	A	A	A	B	B	A	B	B	B	B	A	A	B	B	A	A	B	A	B	B	A	B	B	A	B	A	B	B	A	B	B	B	B	B	A	B	B	B	B	B	B	B	B
snp781	B	B	B	A	B	B	A	A	A	B	B	A	B	B	B	B	A	A	B	B	A	A	B	A	B	B	A	B	B	A	B	A	B	B	A	B	B	B	B	B	A	B	B	B	B	B	B	B	B
snp782	B	B	B	A	B	B	A	A	A	B	B	A	B	B	B	B	A	A	B	B	A	A	B	A	B	B	A	B	B	A	B	A	B	B	A	B	B	B	B	B	A	B	B	B	B	B	B	B	B
snp783	B	B	B	A	B	B	A	A	A	B	B	A	B	B	B	B	A	A	B	B	A	A	B	A	B	B	A	B	B	A	B	A	B	B	A	B	B	B	B	B	A	B	B	B	B	B	B	B	B
snp784	B	B	B	A	B	B	A	A	A	B	B	A	B	B	B	B	A	A	B	B	A	A	B	A	B	B	A	B	B	A	B	A	B	B	A	B	B	B	B	B	A	B	B	B	B	B	B	B	B
snp785	B	B	B	A	B	B	A	A	A	B	B	A	B	B	B	B	A	A	B	B	A	A	B	A	B	B	A	B	B	A	B	A	B	B	A	B	B	B	B	B	A	B	B	B	B	B	B	B	B
snp786	B	B	B	A	B	B	A	A	A	B	B	A	B	B	B	B	A	A	B	B	A	A	B	A	B	B	A	B	B	A	B	A	B	B	A	B	B	B	B	B	A	B	B	B	B	B	B	B	B
snp787	B	B	B	A	B	B	A	A	A	B	B	A	B	B	B	B	A	A	B	B	A	A	B	A	B	B	A	B	B	A	B	A	B	B	A	B	B	B	B	B	A	B	B	B	B	B	B	B	B
snp790	B	B	B	A	B	B	A	A	A	B	B	A	B	B	B	B	A	A	B	B	A	A	B	A	B	B	A	B	B	A	B	A	B	B	A	B	B	B	B	B	A	B	B	B	B	B	B	B	B
snp799	B	B	B	A	B	B	A	A	A	B	B	A	B	B	B	B	A	A	B	B	A	A	B	A	B	B	A	B	B	A	B	A	B	B	A	B	B	B	B	B	A	B	B	B	B	B	B	B	B
snp798	B	B	B	A	B	B	A	A	A	B	B	A	B	B	B	B	A	A	B	B	A	A	B	A	B	B	A	B	B	A	B	A	B	B	A	B	B	B	B	B	A	B	B	B	B	B	B	B	B
snp791	B	B	B	A	B	B	A	A	A	B	B	A	B	B	B	B	A	A	B	B	A	A	B	A	B	B	A	B	B	A	B	A	B	B	A	B	B	B	B	B	A	B	B	B	B	B	B	B	B
snp792	B	B	B	A	B	B	A	A	A	B	B	A	B	B	B	B	A	A	B	B	A	A	B	A	B	B	A	B	B	A	B	A	B	B	A	B	B	B	B	B	A	B	B	B	B	B	B	B	B
snp793	B	B	B	A	B	B	A	A	A	B	B	A	B	B	B	B	A	A	B	B	A	A	B	A	B	B	A	B	B	A	B	A	B	B	A	B	B	B	B	B	A	B	B	B	B	B	B	B	B
snp794	B	B	B	A	B	B	A	A	A	B	B	A	B	B	B	B	A	A	B	B	A	A	B	A	B	B	A	B	B	A	B	A	B	B	A	B	B	B	B	B	A	B	B	B	B	B	B	B	B
snp795	B	B	B	A	B	B	A	A	A	B	B	A	B	B	B	B	A	A	B	B	A	A	B	A	B	B	A	B	B	A	B	A	B	B	A	B	B	B	B	B	A	B	B	B	B	B	B	B	B
snp797	B	B	B	A	B	B	A	A	A	B	B	A	B	B	B	B	A	A	B	B	A	A	B	A	B	B	A	B	B	A	B	A	B	B	A	B	B	B	B	B	A	B	B	B	B	B	B	B	B
snp796	B	B	B	A	B	B	A	A	A	B	B	A	B	B	B	B	A	A	B	B	A	A	B	A	B	B	A	B	B	A	B	A	B	B	A	B	B	B	B	B	A	B	B	B	B	B	B	B	B
snp808	B	B	B	A	B	B	A	A	A	B	B	A	B	B	B	B	A	A	B	B	A	A	A	B	B	B	B	B	B	A	B	A	B	B	A	B	B	B	B	B	A	B	B	B	B	B	B	B	B
snp809	B	B	B	A	B	B	A	A	A	B	B	A	B	B	B	B	A	A	B	B	A	A	A	B	B	B	B	B	B	A	B	A	B	B	A	B	B	B	B	B	A	B	B	B	B	B	B	B	B
snp800	B	B	B	A	B	B	A	A	A	B	B	A	B	B	B	B	A	A	B	B	A	A	A	B	B	B	B	B	B	A	B	A	B	B	A	B	B	B	B	B	A	B	B	B	B	B	B	B	B
snp801	B	B	B	A	B	B	A	A	A	B	B	A	B	B	B	B	A	A	B	B	A	A	A	B	B	B	B	B	B	A	B	A	B	B	A	B	B	B	B	B	A	B	B	B	B	B	B	B	B
snp802	B	B	B	A	B	B	A	A	A	B	B	A	B	B	B	B	A	A	B	B	A	A	A	B	B	B	B	B	B	A	B	A	B	B	A	B	B	B	B	B	A	B	B	B	B	B	B	B	B
snp803	B	B	B	A	B	B	A	A	A	B	B	A	B	B	B	B	A	A	B	B	A	A	A	B	B	B	B	B	B	A	B	A	B	B	A	B	B	B	B	B	A	B	B	B	B	B	B	B	B
snp807	B	B	B	A	B	B	A	A	A	B	B	A	B	B	B	B	A	A	B	B	A	A	A	B	B	B	B	B	B	A	B	A	B	B	A	B	B	B	B	B	A	B	B	B	B	B	B	B	B
snp806	B	B	B	A	B	B	A	A	A	B	B	A	B	B	B	B	A	A	B	B	A	A	A	B	B	B	B	B	B	A	B	A	B	B	A	B	B	B	B	B	A	B	B	B	B	B	B	B	B
snp805	B	B	B	A	B	B	A	A	A	B	B	A	B	B	B	B	A	A	B	B	A	A	A	B	B	B	B	B	B	A	B	A	B	B	A	B	B	B	B	B	A	B	B	B	B	B	B	B	B
snp804	B	B	B	A	B	B	A	A	A	B	B	A	B	B	B	B	A	A	B	B	A	A	A	B	B	B	B	B	B	A	B	A	B	B	A	B	B	B	B	B	A	B	B	B	B	B	B	B	B
snp812	B	B	B	A	B	B	A	A	A	B	B	A	B	B	B	B	A	A	B	B	A	A	A	B	B	B	B	B	B	A	B	A	B	B	A	B	B	B	B	B	A	B	B	B	B	B	B	B	B
snp811	B	B	B	A	B	B	A	A	A	B	B	A	B	B	B	B	A	A	B	B	A	A	A	B	B	B	B	B	B	A	B	A	B	B	A	B	B	B	B	B	A	B	B	B	B	B	B	B	B
snp810	B	B	B	A	B	B	A	A	A	B	B	A	B	B	B	B	A	A	B	B	A	A	A	B	B	B	B	B	B	A	B	A	B	B	A	B	B	B	B	B	A	B	B	B	B	B	B	B	B
snp814	B	B	B	A	B	B	A	B	A	B	B	A	B	B	B	B	A	A	B	B	A	A	A	B	B	B	B	B	B	A	B	A	B	B	A	B	B	B	B	B	A	B	B	B	B	B	B	B	B
snp813	B	B	B	A	B	B	A	B	A	B	B	A	B	B	B	B	A	A	B	B	A	A	A	B	B	B	B	B	B	A	B	A	B	B	A	B	B	B	B	B	A	B	B	B	B	B	B	B	B
snp815	B	B	B	A	B	B	A	B	A	B	B	A	B	B	B	B	A	A	B	B	A	A	A	B	B	B	B	B	B	A	B	A	B	B	A	B	B	B	B	B	A	B	B	B	B	B	B	B	B
snp818	B	B	B	A	B	B	A	B	A	B	B	A	B	B	B	B	A	A	B	B	A	A	A	B	B	B	B	B	B	A	B	A	B	B	A	B	B	B	B	B	A	B	B	B	B	B	B	B	B
snp816	B	B	B	A	B	B	A	B	A	B	B	A	B	B	B	B	A	A	B	B	A	A	A	B	B	B	B	B	B	A	B	A	B	B	A	B	B	B	B	B	A	B	B	B	B	B	B	B	B
snp817	B	B	B	A	B	B	A	B	A	B	B	A	B	B	B	B	A	A	B	B	A	A	A	B	B	B	B	B	B	A	B	A	B	B	A	B	B	B	B	B	A	B	B	B	B	B	B	B	B
snp819	B	B	B	A	B	B	A	B	A	B	B	A	B	B	B	B	A	A	B	B	A	A	A	B	B	B	B	B	B	A	B	A	B	B	A	B	B	B	B	B	A	B	B	B	B	B	B	B	B
snp821	B	B	B	A	B	B	A	B	A	B	B	A	B	B	B	B	A	A	B	B	A	A	A	B	B	B	B	B	B	A	B	A	B	B	A	B	B	B	B	B	A	B	B	B	B	B	B	B	B
snp820	B	B	B	A	B	B	A	B	A	B	B	A	B	B	B	B	A	A	B	B	A	A	A	B	B	B	B	B	B	A	B	A	B	B	A	B	B	B	B	B	A	B	B	B	B	B	B	B	B
snp827	B	B	B	A	B	B	A	B	A	B	B	A	B	B	B	A	A	A	B	B	A	A	A	B	B	B	B	B	B	A	B	A	B	B	A	B	B	B	B	B	A	B	B	B	B	B	B	B	B
snp825	B	B	B	A	B	B	A	B	A	B	B	A	B	B	B	A	A	A	B	B	A	A	A	B	B	B	B	B	B	A	B	A	B	B	A	B	B	B	B	B	A	B	B	B	B	B	B	B	B
snp824	B	B	B	A	B	B	A	B	A	B	B	A	B	B	B	A	A	A	B	B	A	A	A	B	B	B	B	B	B	A	B	A	B	B	A	B	B	B	B	B	A	B	B	B	B	B	B	B	B
snp823	B	B	B	A	B	B	A	B	A	B	B	A	B	B	B	A	A	A	B	B	A	A	A	B	B	B	B	B	B	A	B	A	B	B	A	B	B	B	B	B	A	B	B	B	B	B	B	B	B
snp822	B	B	B	A	B	B	A	B	A	B	B	A	B	B	B	A	A	A	B	B	A	A	A	B	B	B	B	B	B	A	B	A	B	B	A	B	B	B	B	B	A	B	B	B	B	B	B	B	B
snp826	B	B	B	A	B	B	A	B	A	B	B	A	B	B	B	A	A	A	B	B	A	A	A	B	B	B	B	B	B	A	B	A	B	B	A	B	B	B	B	B	A	B	B	B	B	B	B	B	B
snp828	B	B	B	A	B	B	A	B	A	B	B	A	B	B	B	A	A	A	B	B	A	A	A	B	B	B	B	B	B	A	B	A	B	B	A	B	B	B	B	B	A	B	B	B	B	B	B	B	B
snp829	B	B	B	A	B	B	A	B	A	B	B	A	B	B	B	A	A	A	B	B	A	A	A	B	B	B	B	B	B	A	B	A	B	B	A	B	B	B	B	B	A	B	B	B	B	B	B	B	B
snp830	B	B	B	A	B	B	A	B	A	B	B	A	B	B	B	A	A	A	B	B	A	A	A	B	B	B	B	B	B	A	B	A	B	B	A	B	B	B	B	B	A	B	B	B	B	B	B	B	B
snp833	B	B	B	A	B	B	A	B	B	B	B	A	B	B	B	A	A	A	B	B	A	A	A	B	B	B	B	B	B	A	B	A	B	B	A	B	B	B	B	B	A	B	B	B	B	B	B	B	B
snp832	B	B	B	A	B	B	A	B	B	B	B	A	B	B	B	A	A	A	B	B	A	A	A	B	B	B	B	B	B	A	B	A	B	B	A	B	B	B	B	B	A	B	B	B	B	B	B	B	B
snp834	B	B	B	A	B	B	A	B	B	B	B	A	B	B	B	A	A	A	B	B	A	A	A	B	B	B	B	B	B	A	B	A	B	B	A	B	B	B	B	B	A	B	B	B	B	B	B	B	B
snp836	B	B	B	A	B	B	A	B	B	B	B	A	B	B	B	A	A	A	B	B	A	A	A	B	B	B	B	B	B	A	B	A	B	B	A	B	B	B	B	B	A	B	B	B	B	B	B	A	B
snp835	B	B	B	A	B	B	A	B	B	B	B	A	B	B	B	A	A	A	B	B	A	A	A	B	B	B	B	B	B	A	B	A	B	B	A	B	B	B	B	B	A	B	B	B	B	B	B	A	B
snp837	B	B	B	A	B	B	A	B	B	B	B	A	B	B	B	A	A	A	B	B	A	A	A	B	B	B	B	B	B	A	B	A	B	B	A	B	B	B	B	B	A	B	B	B	B	B	B	A	B
snp838	B	B	B	A	B	B	A	B	B	B	B	A	B	B	B	A	A	A	B	B	A	A	A	B	B	B	B	B	B	A	B	A	B	B	A	B	B	B	B	B	A	B	B	B	B	B	B	A	B
snp839	B	B	B	A	B	B	A	B	B	B	B	A	B	B	B	A	A	A	B	B	A	A	A	B	B	B	B	B	B	A	B	A	B	B	A	B	B	B	B	B	A	B	B	B	B	B	B	A	B
snp841	B	B	B	A	B	B	A	B	B	B	B	A	B	B	B	A	A	A	B	B	A	A	A	B	B	B	B	B	B	A	B	A	B	B	A	A	B	B	B	B	A	B	B	B	B	B	B	A	B
snp840	B	B	B	A	B	B	A	B	B	B	B	A	B	B	B	A	A	A	B	B	A	A	A	B	B	B	B	B	B	A	B	A	B	B	A	A	B	B	B	B	A	B	B	B	B	B	B	A	B
snp842	B	B	B	A	B	B	A	B	B	B	B	A	B	B	B	A	A	A	B	B	A	A	A	B	B	B	B	B	B	A	B	A	B	B	A	A	A	B	B	B	A	B	B	B	B	B	B	A	B
snp844	B	B	B	A	B	B	A	B	B	B	B	A	B	B	B	A	A	A	B	B	A	A	A	B	B	B	B	B	B	A	B	A	B	B	A	A	A	B	B	B	B	B	B	B	B	B	B	A	B
snp843	B	B	B	A	B	B	A	B	B	B	B	A	B	B	B	A	A	A	B	B	A	A	A	B	B	B	B	B	B	A	B	A	B	B	A	A	A	B	B	B	B	B	B	B	B	B	B	A	B
snp845	B	B	B	A	B	B	A	B	B	B	B	A	B	B	B	A	A	A	B	B	A	A	A	B	B	B	B	B	B	A	B	A	B	B	A	A	A	B	B	B	B	B	B	B	B	B	B	A	B
snp846	B	B	B	A	B	B	A	B	B	B	B	A	B	B	B	A	A	A	B	B	A	A	A	B	B	B	B	B	B	A	B	A	B	B	A	A	A	B	B	B	B	B	B	B	B	B	B	A	B
snp847	B	B	B	A	B	B	A	B	B	B	B	A	B	B	B	A	A	A	B	B	A	A	A	B	B	B	B	B	B	A	B	A	B	B	A	A	A	B	B	B	B	B	B	B	B	B	B	A	B
snp852	B	B	B	A	B	B	A	B	B	B	B	B	B	B	B	A	A	A	B	B	A	A	A	B	B	B	B	B	B	A	B	A	B	B	A	A	A	B	B	B	B	B	B	B	B	B	B	A	B
snp856	B	B	B	A	B	B	A	B	B	B	B	B	B	B	B	A	A	A	B	B	A	A	A	B	B	B	B	B	B	A	B	A	B	B	A	A	A	B	B	B	B	B	B	B	B	B	B	A	B
snp831	B	B	B	A	B	B	A	B	B	B	B	B	B	B	B	A	A	A	B	B	A	A	A	B	B	B	B	B	B	A	B	A	B	B	A	A	A	B	B	B	B	B	B	B	B	B	B	A	B
snp848	B	B	B	A	B	B	A	B	B	B	B	B	B	B	B	A	A	A	B	B	A	A	A	B	B	B	B	B	B	A	B	A	B	B	A	A	A	B	B	B	B	B	B	B	B	B	B	A	B
snp849	B	B	B	A	B	B	A	B	B	B	B	B	B	B	B	A	A	A	B	B	A	A	A	B	B	B	B	B	B	A	B	A	B	B	A	A	A	B	B	B	B	B	B	B	B	B	B	A	B
snp850	B	B	B	A	B	B	A	B	B	B	B	B	B	B	B	A	A	A	B	B	A	A	A	B	B	B	B	B	B	A	B	A	B	B	A	A	A	B	B	B	B	B	B	B	B	B	B	A	B
snp851	B	B	B	A	B	B	A	B	B	B	B	B	B	B	B	A	A	A	B	B	A	A	A	B	B	B	B	B	B	A	B	A	B	B	A	A	A	B	B	B	B	B	B	B	B	B	B	A	B
snp855	B	B	B	A	B	B	A	B	B	B	B	B	B	B	B	A	A	A	B	B	A	A	A	B	B	B	B	B	B	A	B	A	B	B	A	A	A	B	B	B	B	B	B	B	B	B	B	A	B
snp853	B	B	B	A	B	B	A	B	B	B	B	B	B	B	B	A	A	A	B	B	A	A	A	B	B	B	B	B	B	A	B	A	B	B	A	A	A	B	B	B	B	B	B	B	B	B	B	A	B
snp854	B	B	B	A	B	B	A	B	B	B	B	B	B	B	B	A	A	A	B	B	A	A	A	B	B	B	B	B	B	A	B	A	B	B	A	A	A	B	B	B	B	B	B	B	B	B	B	A	B
snp859	B	B	B	A	B	B	A	B	B	B	B	B	B	B	B	A	A	A	B	B	A	A	A	B	B	B	B	B	B	A	B	A	B	B	A	A	A	B	B	B	B	B	B	B	B	B	B	A	B
snp857	B	B	B	A	B	B	A	B	B	B	B	B	B	B	B	A	A	A	B	B	A	A	A	B	B	B	B	B	B	A	B	A	B	B	A	A	A	B	B	B	B	B	B	B	B	B	B	A	B
snp858	B	B	B	A	B	B	A	B	B	B	B	B	B	B	B	A	A	A	B	B	A	A	A	B	B	B	B	B	B	A	B	A	B	B	A	A	A	B	B	B	B	B	B	B	B	B	B	A	B
snp865	B	B	B	A	B	B	A	B	B	B	B	B	B	B	B	A	A	A	B	B	A	B	A	B	B	B	B	B	B	A	B	A	B	B	A	A	A	B	B	B	B	B	B	B	B	B	B	A	B
snp864	B	B	B	A	B	B	A	B	B	B	B	B	B	B	B	A	A	A	B	B	A	B	A	B	B	B	B	B	B	A	B	A	B	B	A	A	A	B	B	B	B	B	B	B	B	B	B	A	B
snp860	B	B	B	A	B	B	A	B	B	B	B	B	B	B	B	A	A	A	B	B	A	B	A	B	B	B	B	B	B	A	B	A	B	B	A	A	A	B	B	B	B	B	B	B	B	B	B	A	B
snp861	B	B	B	A	B	B	A	B	B	B	B	B	B	B	B	A	A	A	B	B	A	B	A	B	B	B	B	B	B	A	B	A	B	B	A	A	A	B	B	B	B	B	B	B	B	B	B	A	B
snp862	B	B	B	A	B	B	A	B	B	B	B	B	B	B	B	A	A	A	B	B	A	B	A	B	B	B	B	B	B	A	B	A	B	B	A	A	A	B	B	B	B	B	B	B	B	B	B	A	B
snp863	B	B	B	A	B	B	A	B	B	B	B	B	B	B	B	A	A	A	B	B	A	B	A	B	B	B	B	B	B	A	B	A	B	B	A	A	A	B	B	B	B	B	B	B	B	B	B	A	B
snp866	B	B	B	A	B	B	A	B	B	B	B	B	B	B	B	A	A	A	B	B	A	B	A	B	B	B	B	B	B	A	B	A	B	B	A	A	A	B	B	B	B	B	B	B	B	B	B	A	B
snp867	B	B	B	A	B	B	A	B	B	B	B	B	B	B	B	A	A	A	B	B	A	B	A	B	B	B	B	B	B	A	B	A	B	B	A	A	A	B	B	B	B	B	B	B	B	B	B	A	B
snp872	B	B	B	A	B	B	A	B	B	B	B	B	B	B	B	A	A	A	B	B	A	B	A	B	B	B	B	B	B	A	B	A	B	B	A	A	A	B	B	B	B	B	B	B	B	B	B	A	B
snp871	B	B	B	A	B	B	A	B	B	B	B	B	B	B	B	A	A	A	B	B	A	B	A	B	B	B	B	B	B	A	B	A	B	B	A	A	A	B	B	B	B	B	B	B	B	B	B	A	B
snp868	B	B	B	A	B	B	A	B	B	B	B	B	B	B	B	A	A	A	B	B	A	B	A	B	B	B	B	B	B	A	B	A	B	B	A	A	A	B	B	B	B	B	B	B	B	B	B	A	B
snp869	B	B	B	A	B	B	A	B	B	B	B	B	B	B	B	A	A	A	B	B	A	B	A	B	B	B	B	B	B	A	B	A	B	B	A	A	A	B	B	B	B	B	B	B	B	B	B	A	B
snp870	B	B	B	A	B	B	A	B	B	B	B	B	B	B	B	A	A	A	B	B	A	B	A	B	B	B	B	B	B	A	B	A	B	B	A	A	A	B	B	B	B	B	B	B	B	B	B	A	B
snp873	B	B	B	A	A	A	A	A	A	A	A	B	A	A	B	B	A	A	A	A	A	B	A	A	B	A	A	B	B	A	A	A	A	A	B	B	B	B	A	B	A	A	A	A	A	A	B	A	B
snp874	B	B	B	A	A	A	A	A	A	A	A	B	A	A	B	B	A	A	A	A	A	B	A	A	B	A	A	B	B	A	A	A	A	A	B	B	B	B	A	B	A	A	A	A	A	A	B	A	B
snp876	B	B	B	A	A	A	A	A	A	A	A	B	A	A	B	B	A	A	A	A	A	B	A	A	B	A	A	B	B	A	A	A	A	A	B	B	B	B	A	B	A	A	A	A	A	A	B	A	B
snp875	B	B	B	A	A	A	A	A	A	A	A	B	A	A	B	B	A	A	A	A	A	B	A	A	B	A	A	B	B	A	A	A	A	A	B	B	B	B	A	B	A	A	A	A	A	A	B	A	B
snp877	B	B	B	A	A	A	A	A	A	A	A	B	A	A	B	B	A	A	A	A	A	B	A	A	B	A	A	B	B	A	A	A	A	A	B	B	B	B	A	B	A	A	A	A	A	A	B	A	B
snp878	B	B	B	A	A	A	A	A	A	A	B	B	A	A	B	B	A	A	A	A	A	B	A	A	B	A	A	B	B	A	A	A	A	A	B	B	B	B	A	B	A	A	A	A	A	A	B	A	B
snp879	B	B	B	A	A	A	A	A	A	A	B	B	A	A	B	B	A	A	A	A	A	B	A	A	B	A	A	B	B	A	A	A	A	A	B	B	B	B	A	B	A	B	A	A	A	A	B	A	B
snp880	B	B	B	A	A	A	A	A	A	A	B	B	A	A	B	B	A	A	A	A	A	B	B	A	B	A	A	B	B	A	A	A	A	A	B	B	B	B	A	B	A	B	A	A	A	A	B	A	B
snp885	B	B	B	A	A	A	A	A	A	A	B	B	A	A	B	B	A	A	A	A	A	B	B	A	B	A	A	B	B	A	A	A	A	A	B	B	B	B	A	B	A	B	A	A	A	A	B	A	B
snp884	B	B	B	A	A	A	A	A	A	A	B	B	A	A	B	B	A	A	A	A	A	B	B	A	B	A	A	B	B	A	A	A	A	A	B	B	B	B	A	B	A	B	A	A	A	A	B	A	B
snp886	B	B	B	A	A	A	A	A	A	A	B	B	A	A	B	B	A	A	A	A	A	B	B	A	B	A	A	B	B	A	A	A	A	A	B	B	B	B	A	B	A	B	A	A	A	A	B	A	B
snp882	B	B	B	A	A	A	A	A	A	A	B	B	A	A	B	B	A	A	A	A	A	B	B	A	B	A	A	B	B	A	A	A	A	A	B	B	B	B	A	B	A	B	A	A	A	A	B	A	B
snp881	B	B	B	A	A	A	A	A	A	A	B	B	A	A	B	B	A	A	A	A	A	B	B	A	B	A	A	B	B	A	A	A	A	A	B	B	B	B	A	B	A	B	A	A	A	A	B	A	B
snp883	B	B	B	A	A	A	A	A	A	A	B	B	A	A	B	B	A	A	A	A	A	B	B	A	B	A	A	B	B	A	A	A	A	A	B	B	B	B	A	B	A	B	A	A	A	A	B	A	B
snp887	B	B	B	A	A	A	A	A	A	A	B	B	A	A	B	B	A	A	A	A	A	B	B	A	B	A	A	B	B	A	A	A	A	A	B	B	B	B	A	B	B	B	A	B	B	A	B	A	B
snp888	B	B	B	A	A	A	A	A	A	A	B	B	A	A	B	B	A	A	A	A	A	B	B	A	B	A	A	B	B	A	A	A	A	A	B	B	B	B	A	B	B	B	A	B	B	A	B	A	B
snp891	B	B	B	A	A	A	A	B	A	A	B	B	A	A	B	B	A	A	A	A	A	B	B	A	B	A	A	B	B	A	A	A	A	A	B	B	B	B	B	B	B	B	A	B	B	A	B	A	B
snp890	B	B	B	A	A	A	A	B	A	A	B	B	A	A	B	B	A	A	A	A	A	B	B	A	B	A	A	B	B	A	A	A	A	A	B	B	B	B	B	B	B	B	A	B	B	A	B	A	B
snp892	B	B	B	A	A	A	A	B	A	A	B	B	A	A	B	B	A	A	A	A	A	B	B	A	B	A	A	B	B	A	A	A	A	A	B	B	B	B	B	B	B	B	A	B	B	A	B	A	B
snp889	B	B	B	A	A	A	A	B	A	A	B	B	A	A	B	B	A	A	A	A	A	B	B	A	B	A	A	B	B	A	A	A	A	A	B	B	B	B	B	B	B	B	A	B	B	A	B	A	B
snp893	B	B	B	A	A	A	A	B	A	A	B	B	A	A	B	B	A	A	A	A	A	B	B	A	B	A	A	B	B	A	A	A	A	A	B	B	B	B	B	B	B	B	A	B	B	A	B	A	B
snp894	B	B	B	A	A	A	A	B	A	A	B	B	A	A	B	B	A	A	A	A	A	B	B	A	B	A	A	B	B	A	A	A	A	A	B	B	B	B	B	B	B	B	A	B	B	A	B	A	B
snp896	B	B	B	A	A	A	A	B	A	A	B	B	A	A	B	B	A	A	A	A	A	B	B	A	B	A	A	B	B	A	A	A	A	A	B	B	B	B	B	B	B	B	A	B	B	A	B	A	B
snp895	B	B	B	A	A	A	A	B	A	A	B	B	A	A	B	B	A	A	A	A	A	B	B	A	B	A	A	B	B	A	A	A	A	A	B	B	B	B	B	B	B	B	A	B	B	A	B	A	B
snp897	B	B	B	A	A	A	A	B	A	A	B	B	A	A	B	B	A	A	A	A	A	B	B	A	B	A	A	B	B	A	A	A	A	A	B	B	B	B	B	B	B	B	A	B	B	A	B	A	B
snp898	B	B	B	A	A	A	A	B	A	A	B	B	A	A	B	B	A	A	A	A	B	B	B	A	B	A	A	B	B	A	A	A	A	A	B	B	B	B	B	B	B	B	A	B	B	A	B	A	B
snp900	B	B	B	A	A	A	A	B	A	A	B	B	A	A	B	B	A	A	A	A	B	B	B	A	B	A	A	B	B	A	A	A	A	A	B	B	B	B	B	B	B	B	A	B	B	A	B	A	B
snp899	B	B	B	A	A	A	A	B	A	A	B	B	A	A	B	B	A	A	A	A	B	B	B	A	B	A	A	B	B	A	A	A	A	A	B	B	B	B	B	B	B	B	A	B	B	A	B	A	B
snp901	B	B	B	A	A	A	A	B	A	A	B	B	A	A	B	B	A	A	A	A	B	B	B	A	B	A	A	B	B	A	A	A	A	A	B	B	B	B	B	B	B	B	A	B	B	A	B	A	B
snp903	B	B	B	A	B	A	A	B	A	A	B	B	A	A	B	B	A	A	A	A	B	B	B	A	B	A	A	B	B	A	A	A	A	A	B	B	B	B	B	B	B	B	A	B	B	A	B	A	B
snp902	B	B	B	A	B	A	A	B	A	A	B	B	A	A	B	B	A	A	A	A	B	B	B	A	B	A	A	B	B	A	A	A	A	A	B	B	B	B	B	B	B	B	A	B	B	A	B	A	B
snp904	B	B	B	A	B	A	A	B	A	A	B	B	A	A	B	B	A	A	A	A	B	B	B	A	B	A	A	B	B	A	A	A	A	A	B	B	B	B	B	B	B	B	A	B	B	A	B	A	B
snp905	B	B	B	A	B	A	A	B	A	A	B	B	A	A	B	B	A	A	A	A	B	B	B	A	B	A	A	B	B	A	A	A	A	A	B	B	B	B	B	B	B	B	A	B	B	A	B	A	B
snp906	B	B	B	A	B	A	A	B	A	A	B	B	A	B	B	A	A	A	A	A	B	B	B	B	B	A	B	B	B	A	A	A	A	A	B	B	B	B	B	B	B	B	A	B	B	B	B	A	B
snp907	B	B	B	A	B	A	B	B	A	A	B	B	A	B	B	A	A	A	A	A	B	B	B	B	B	A	B	B	B	A	A	A	A	A	B	B	B	B	B	B	B	B	A	B	B	B	B	A	B
snp908	B	B	B	A	B	A	B	B	A	A	B	B	A	B	B	A	A	A	A	A	B	B	B	B	B	A	B	B	B	A	A	A	A	A	B	B	B	B	B	B	B	B	A	B	B	B	B	A	B
snp909	B	B	B	A	B	A	B	B	A	A	B	B	A	B	B	A	A	A	A	A	B	B	B	B	B	A	B	B	B	A	A	A	A	A	B	B	B	B	B	B	B	B	A	B	B	B	B	A	B
snp911	B	B	B	A	B	A	B	B	A	A	B	B	A	B	B	A	A	A	A	A	B	B	B	B	B	A	B	B	B	A	A	A	A	A	B	B	B	B	B	B	B	B	B	B	B	B	B	A	B
snp910	B	B	B	A	B	A	B	B	A	A	B	B	A	B	B	A	A	A	A	A	B	B	B	B	B	A	B	B	B	A	A	A	A	A	B	B	B	B	B	B	B	B	B	B	B	B	B	A	B
snp913	B	B	B	A	B	A	B	B	A	A	B	B	A	B	B	A	A	A	A	A	B	B	B	B	B	A	B	B	B	A	A	A	A	B	B	B	B	B	B	B	B	B	B	B	B	B	B	A	B
snp915	B	B	B	A	B	A	B	B	A	A	B	B	A	B	B	A	A	A	A	A	B	B	B	B	B	A	B	B	B	A	A	A	A	B	B	B	B	B	B	B	B	B	B	B	B	B	B	A	B
snp912	B	B	B	A	B	A	B	B	A	A	B	B	A	B	B	A	A	A	A	A	B	B	B	B	B	A	B	B	B	A	A	A	A	B	B	B	B	B	B	B	B	B	B	B	B	B	B	A	B
snp914	B	B	B	A	B	A	B	B	A	A	B	B	A	B	B	A	A	A	A	A	B	B	B	B	B	A	B	B	B	A	A	A	A	B	B	B	B	B	B	B	B	B	B	B	B	B	B	A	B
snp916	B	B	B	A	B	A	B	B	A	A	B	B	A	B	B	A	A	A	A	A	B	B	B	B	B	A	B	B	B	A	A	A	A	B	B	B	B	B	B	B	B	B	B	B	B	B	B	A	B
snp917	B	B	B	A	B	A	B	B	A	A	B	B	A	B	B	A	A	A	A	A	B	B	B	B	B	A	B	B	B	A	A	A	A	B	B	B	B	B	B	B	B	B	B	B	B	B	B	A	B
snp918	B	B	B	A	B	A	B	B	A	A	B	B	A	B	B	A	A	A	A	A	B	B	B	B	B	A	B	B	B	A	A	A	A	B	B	B	B	B	B	B	B	B	B	B	B	B	B	A	B
snp919	B	B	B	A	B	A	B	B	A	A	B	B	A	B	B	A	A	A	A	A	B	B	B	B	B	A	B	B	B	A	A	A	A	B	B	B	B	B	B	B	B	B	B	B	B	B	B	A	B
snp920	B	B	B	A	B	A	B	B	A	A	B	B	A	B	B	A	A	A	A	A	B	B	B	B	B	A	B	B	B	A	A	A	A	B	B	B	B	B	B	B	B	B	B	B	B	B	B	A	B
snp921	B	B	B	A	B	A	B	B	A	A	B	B	A	B	B	A	A	A	A	A	B	B	B	B	B	B	B	B	B	A	A	A	A	B	B	B	B	B	B	B	B	B	B	B	B	B	B	A	B
snp924	B	B	B	A	B	A	B	B	A	A	B	B	A	B	B	A	A	A	A	A	B	B	B	B	B	B	B	B	B	A	A	A	A	B	B	B	B	B	B	B	B	B	B	B	B	B	B	B	B
snp922	B	B	B	A	B	A	B	B	A	A	B	B	A	B	B	A	A	A	A	A	B	B	B	B	B	B	B	B	B	A	A	A	A	B	B	B	B	B	B	B	B	B	B	B	B	B	B	B	B
snp923	B	B	B	A	B	A	B	B	A	A	B	B	A	B	B	A	A	A	A	A	B	B	B	B	B	B	B	B	B	A	A	A	A	B	B	B	B	B	B	B	B	B	B	B	B	B	B	B	B
snp927	B	B	B	A	B	A	B	B	A	A	B	B	A	B	B	A	A	A	A	A	B	B	B	B	B	B	B	B	B	A	A	A	A	B	B	B	B	B	B	B	B	B	B	B	B	B	B	B	B
snp926	B	B	B	A	B	A	B	B	A	A	B	B	A	B	B	A	A	A	A	A	B	B	B	B	B	B	B	B	B	A	A	A	A	B	B	B	B	B	B	B	B	B	B	B	B	B	B	B	B
snp925	B	B	B	A	B	A	B	B	A	A	B	B	A	B	B	A	A	A	A	A	B	B	B	B	B	B	B	B	B	A	A	A	A	B	B	B	B	B	B	B	B	B	B	B	B	B	B	B	B
snp928	B	B	B	A	B	A	B	B	A	A	B	B	A	B	B	A	A	A	A	A	B	B	B	B	B	B	B	B	B	A	A	A	A	B	B	B	B	B	B	B	B	B	B	B	B	B	B	B	B
snp932	B	B	B	A	B	A	B	B	A	A	B	B	A	B	B	A	A	A	A	A	B	B	B	B	B	B	B	B	B	A	A	A	A	B	B	B	B	B	B	B	B	B	B	B	B	B	B	B	B
snp929	B	B	B	A	B	A	B	B	A	A	B	B	A	B	B	A	A	A	A	A	B	B	B	B	B	B	B	B	B	A	A	A	A	B	B	B	B	B	B	B	B	B	B	B	B	B	B	B	B
snp931	B	B	B	A	B	A	B	B	A	A	B	B	A	B	B	A	A	A	A	A	B	B	B	B	B	B	B	B	B	A	A	A	A	B	B	B	B	B	B	B	B	B	B	B	B	B	B	B	B
snp930	B	B	B	A	B	A	B	B	A	A	B	B	A	B	B	A	A	A	A	A	B	B	B	B	B	B	B	B	B	A	A	A	A	B	B	B	B	B	B	B	B	B	B	B	B	B	B	B	B
snp933	B	B	B	A	B	A	B	B	A	A	B	B	A	B	B	A	A	A	A	A	B	B	B	B	B	B	B	B	B	A	A	B	A	B	B	B	B	B	B	B	B	B	B	B	B	B	B	B	B
snp934	B	B	B	A	B	A	B	B	B	A	B	B	A	B	B	A	A	B	A	A	B	B	B	B	B	B	B	B	B	A	A	B	A	B	B	B	B	B	B	B	B	B	B	B	B	B	B	B	B
snp941	B	B	B	A	B	A	B	B	B	A	B	B	A	B	B	A	A	B	A	A	B	B	B	B	B	B	B	B	B	A	B	B	A	B	B	B	B	B	B	B	B	B	B	B	B	B	B	B	B
snp942	B	B	B	A	B	A	B	B	B	A	B	B	A	B	B	A	A	B	A	A	B	B	B	B	B	B	B	B	B	A	B	B	A	B	B	B	B	B	B	B	B	B	B	B	B	B	B	B	B
snp945	B	B	B	A	B	A	B	B	B	A	B	B	A	B	B	A	A	B	A	A	B	B	B	B	B	B	B	B	B	A	B	B	A	B	B	B	B	B	B	B	B	B	B	B	B	B	B	B	B
snp946	B	B	B	A	B	A	B	B	B	A	B	B	A	B	B	A	A	B	A	A	B	B	B	B	B	B	B	B	B	A	B	B	A	B	B	B	B	B	B	B	B	B	B	B	B	B	B	B	B
snp940	B	B	B	A	B	A	B	B	B	A	B	B	A	B	B	A	A	B	A	A	B	B	B	B	B	B	B	B	B	A	B	B	A	B	B	B	B	B	B	B	B	B	B	B	B	B	B	B	B
snp939	B	B	B	A	B	A	B	B	B	A	B	B	A	B	B	A	A	B	A	A	B	B	B	B	B	B	B	B	B	A	B	B	A	B	B	B	B	B	B	B	B	B	B	B	B	B	B	B	B
snp937	B	B	B	A	B	A	B	B	B	A	B	B	A	B	B	A	A	B	A	A	B	B	B	B	B	B	B	B	B	A	B	B	A	B	B	B	B	B	B	B	B	B	B	B	B	B	B	B	B
snp943	B	B	B	A	B	A	B	B	B	A	B	B	A	B	B	A	A	B	A	A	B	B	B	B	B	B	B	B	B	A	B	B	A	B	B	B	B	B	B	B	B	B	B	B	B	B	B	B	B
snp944	B	B	B	A	B	A	B	B	B	A	B	B	A	B	B	A	A	B	A	A	B	B	B	B	B	B	B	B	B	A	B	B	A	B	B	B	B	B	B	B	B	B	B	B	B	B	B	B	B
snp938	B	B	B	A	B	A	B	B	B	A	B	B	A	B	B	A	A	B	A	A	B	B	B	B	B	B	B	B	B	A	B	B	A	B	B	B	B	B	B	B	B	B	B	B	B	B	B	B	B
snp935	B	B	B	A	B	A	B	B	B	A	B	B	A	B	B	A	A	B	A	A	B	B	B	B	B	B	B	B	B	A	B	B	A	B	B	B	B	B	B	B	B	B	B	B	B	B	B	B	B
snp936	B	B	B	A	B	A	B	B	B	A	B	B	A	B	B	A	A	B	A	A	B	B	B	B	B	B	B	B	B	A	B	B	A	B	B	B	B	B	B	B	B	B	B	B	B	B	B	B	B
snp947	B	B	B	A	B	B	B	B	B	B	B	B	A	B	B	A	A	B	A	A	B	B	B	B	B	B	B	B	B	A	B	B	A	B	B	B	B	B	B	B	B	B	B	B	B	B	B	B	B
snp950	B	B	B	A	B	B	B	B	B	B	B	B	A	B	B	A	A	B	A	A	B	B	B	B	B	B	B	B	B	A	B	B	A	B	B	B	B	B	B	B	B	B	B	B	B	B	B	B	B
snp949	B	B	B	A	B	B	B	B	B	B	B	B	A	B	B	A	A	B	A	A	B	B	B	B	B	B	B	B	B	A	B	B	A	B	B	B	B	B	B	B	B	B	B	B	B	B	B	B	B
snp948	B	B	B	A	B	B	B	B	B	B	B	B	A	B	B	A	A	B	A	A	B	B	B	B	B	B	B	B	B	A	B	B	A	B	B	B	B	B	B	B	B	B	B	B	B	B	B	B	B
snp955	B	B	B	A	B	B	B	B	B	B	B	B	A	B	B	A	A	B	A	A	B	B	B	B	B	B	B	B	B	A	B	B	A	B	B	B	B	B	B	B	B	B	B	B	B	B	B	B	B
snp954	B	B	B	A	B	B	B	B	B	B	B	B	A	B	B	A	A	B	A	A	B	B	B	B	B	B	B	B	B	A	B	B	A	B	B	B	B	B	B	B	B	B	B	B	B	B	B	B	B
snp953	B	B	B	A	B	B	B	B	B	B	B	B	A	B	B	A	A	B	A	A	B	B	B	B	B	B	B	B	B	A	B	B	A	B	B	B	B	B	B	B	B	B	B	B	B	B	B	B	B
snp951	B	B	B	A	B	B	B	B	B	B	B	B	A	B	B	A	A	B	A	A	B	B	B	B	B	B	B	B	B	A	B	B	A	B	B	B	B	B	B	B	B	B	B	B	B	B	B	B	B
snp952	B	B	B	A	B	B	B	B	B	B	B	B	A	B	B	A	A	B	A	A	B	B	B	B	B	B	B	B	B	A	B	B	A	B	B	B	B	B	B	B	B	B	B	B	B	B	B	B	B
snp960	B	B	B	A	B	B	B	B	B	B	B	B	B	B	B	A	A	B	A	A	B	B	B	B	B	B	B	B	B	A	B	B	A	B	B	B	B	B	B	B	B	B	B	B	B	B	B	B	B
snp959	B	B	B	A	B	B	B	B	B	B	B	B	B	B	B	A	A	B	A	A	B	B	B	B	B	B	B	B	B	A	B	B	A	B	B	B	B	B	B	B	B	B	B	B	B	B	B	B	B
snp957	B	B	B	A	B	B	B	B	B	B	B	B	B	B	B	A	A	B	A	A	B	B	B	B	B	B	B	B	B	A	B	B	A	B	B	B	B	B	B	B	B	B	B	B	B	B	B	B	B
snp958	B	B	B	A	B	B	B	B	B	B	B	B	B	B	B	A	A	B	A	A	B	B	B	B	B	B	B	B	B	A	B	B	A	B	B	B	B	B	B	B	B	B	B	B	B	B	B	B	B
snp961	B	B	B	A	B	B	B	B	B	B	B	B	B	B	B	A	A	B	A	A	B	B	B	B	B	B	B	B	B	A	B	B	A	B	B	B	B	B	B	B	B	B	B	B	B	B	B	B	B
snp956	B	B	B	A	B	B	B	B	B	B	B	B	B	B	B	A	A	B	A	A	B	B	B	B	B	B	B	B	B	A	B	B	A	B	B	B	B	B	B	B	B	B	B	B	B	B	B	B	B
snp963	B	B	B	A	B	B	B	B	B	B	B	B	B	B	B	A	A	B	A	A	B	B	B	B	B	B	B	B	B	A	B	B	B	B	B	B	B	B	B	B	B	B	B	B	B	B	B	B	B
snp962	B	B	B	A	B	B	B	B	B	B	B	B	B	B	B	A	A	B	A	A	B	B	B	B	B	B	B	B	B	A	B	B	B	B	B	B	B	B	B	B	B	B	B	B	B	B	B	B	B
snp964	B	B	B	A	B	B	B	B	B	B	B	B	B	B	B	A	A	B	A	A	B	B	B	B	B	B	B	B	B	A	B	B	B	B	B	B	B	B	B	B	B	B	B	B	B	B	B	B	B
snp965	B	B	B	A	B	B	B	B	B	B	B	B	B	B	B	A	A	B	A	A	B	B	B	B	B	B	B	B	B	A	B	B	B	B	B	B	B	B	B	B	B	B	B	B	B	B	B	B	B
snp973	B	B	B	A	B	B	B	B	B	B	B	B	B	B	B	A	A	B	A	A	B	B	B	B	B	B	B	B	B	A	B	B	B	B	B	B	B	B	B	B	B	B	B	B	B	B	B	B	B
snp974	B	B	B	A	B	B	B	B	B	B	B	B	B	B	B	A	A	B	A	A	B	B	B	B	B	B	B	B	B	A	B	B	B	B	B	B	B	B	B	B	B	B	B	B	B	B	B	B	B
snp972	B	B	B	A	B	B	B	B	B	B	B	B	B	B	B	A	A	B	A	A	B	B	B	B	B	B	B	B	B	A	B	B	B	B	B	B	B	B	B	B	B	B	B	B	B	B	B	B	B
snp975	B	B	B	A	B	B	B	B	B	B	B	B	B	B	B	A	A	B	A	A	B	B	B	B	B	B	B	B	B	A	B	B	B	B	B	B	B	B	B	B	B	B	B	B	B	B	B	B	B
snp976	B	B	B	A	B	B	B	B	B	B	B	B	B	B	B	A	A	B	A	A	B	B	B	B	B	B	B	B	B	A	B	B	B	B	B	B	B	B	B	B	B	B	B	B	B	B	B	B	B
snp977	B	B	B	A	B	B	B	B	B	B	B	B	B	B	B	A	A	B	A	A	B	B	B	B	B	B	B	B	B	A	B	B	B	B	B	B	B	B	B	B	B	B	B	B	B	B	B	B	B
snp978	B	B	B	A	B	B	B	B	B	B	B	B	B	B	B	A	A	B	A	A	B	B	B	B	B	B	B	B	B	A	B	B	B	B	B	B	B	B	B	B	B	B	B	B	B	B	B	B	B
snp979	B	B	B	A	B	B	B	B	B	B	B	B	B	B	B	A	A	B	A	A	B	B	B	B	B	B	B	B	B	A	B	B	B	B	B	B	B	B	B	B	B	B	B	B	B	B	B	B	B
snp980	B	B	B	A	B	B	B	B	B	B	B	B	B	B	B	A	A	B	A	A	B	B	B	B	B	B	B	B	B	A	B	B	B	B	B	B	B	B	B	B	B	B	B	B	B	B	B	B	B
snp981	B	B	B	A	B	B	B	B	B	B	B	B	B	B	B	A	A	B	A	A	B	B	B	B	B	B	B	B	B	A	B	B	B	B	B	B	B	B	B	B	B	B	B	B	B	B	B	B	B
snp982	B	B	B	A	B	B	B	B	B	B	B	B	B	B	B	A	A	B	A	A	B	B	B	B	B	B	B	B	B	A	B	B	B	B	B	B	B	B	B	B	B	B	B	B	B	B	B	B	B
snp983	B	B	B	A	B	B	B	B	B	B	B	B	B	B	B	A	A	B	A	A	B	B	B	B	B	B	B	B	B	A	B	B	B	B	B	B	B	B	B	B	B	B	B	B	B	B	B	B	B
snp971	B	B	B	A	B	B	B	B	B	B	B	B	B	B	B	A	A	B	A	A	B	B	B	B	B	B	B	B	B	A	B	B	B	B	B	B	B	B	B	B	B	B	B	B	B	B	B	B	B
snp969	B	B	B	A	B	B	B	B	B	B	B	B	B	B	B	A	A	B	A	A	B	B	B	B	B	B	B	B	B	A	B	B	B	B	B	B	B	B	B	B	B	B	B	B	B	B	B	B	B
snp968	B	B	B	A	B	B	B	B	B	B	B	B	B	B	B	A	A	B	A	A	B	B	B	B	B	B	B	B	B	A	B	B	B	B	B	B	B	B	B	B	B	B	B	B	B	B	B	B	B
snp970	B	B	B	A	B	B	B	B	B	B	B	B	B	B	B	A	A	B	A	A	B	B	B	B	B	B	B	B	B	A	B	B	B	B	B	B	B	B	B	B	B	B	B	B	B	B	B	B	B
snp967	B	B	B	A	B	B	B	B	B	B	B	B	B	B	B	A	A	B	A	A	B	B	B	B	B	B	B	B	B	A	B	B	B	B	B	B	B	B	B	B	B	B	B	B	B	B	B	B	B
snp966	B	B	B	A	B	B	B	B	B	B	B	B	B	B	B	A	A	B	A	A	B	B	B	B	B	B	B	B	B	A	B	B	B	B	B	B	B	B	B	B	B	B	B	B	B	B	B	B	B
snp985	B	B	B	A	B	B	B	B	B	B	B	B	B	B	B	A	A	B	A	A	B	B	B	B	B	B	B	B	B	A	B	B	B	B	B	B	B	B	B	B	B	B	B	B	B	B	B	B	B
snp984	B	B	B	A	B	B	B	B	B	B	B	B	B	B	B	A	A	B	A	A	B	B	B	B	B	B	B	B	B	A	B	B	B	B	B	B	B	B	B	B	B	B	B	B	B	B	B	B	B
snp987	B	B	B	A	B	B	B	B	B	B	B	B	B	B	B	A	A	B	B	A	B	B	B	B	B	B	B	B	B	A	B	B	B	B	B	B	B	B	B	B	B	B	B	B	B	B	B	B	B
snp986	B	B	B	A	B	B	B	B	B	B	B	B	B	B	B	A	A	B	B	A	B	B	B	B	B	B	B	B	B	A	B	B	B	B	B	B	B	B	B	B	B	B	B	B	B	B	B	B	B
snp988	B	B	B	A	B	B	B	B	B	B	B	B	B	B	B	A	A	B	B	A	B	B	B	B	B	B	B	B	B	A	B	B	B	B	B	B	B	B	B	B	B	B	B	B	B	B	B	B	B
snp991	B	B	B	A	B	B	B	B	B	B	B	B	B	B	B	A	A	B	B	A	B	B	B	B	B	B	B	B	B	A	B	B	B	B	B	B	B	B	B	B	B	B	B	B	B	B	B	B	B
snp989	B	B	B	A	B	B	B	B	B	B	B	B	B	B	B	A	A	B	B	A	B	B	B	B	B	B	B	B	B	A	B	B	B	B	B	B	B	B	B	B	B	B	B	B	B	B	B	B	B
snp990	B	B	B	A	B	B	B	B	B	B	B	B	B	B	B	A	A	B	B	A	B	B	B	B	B	B	B	B	B	A	B	B	B	B	B	B	B	B	B	B	B	B	B	B	B	B	B	B	B
snp994	B	B	B	A	B	B	B	B	B	B	B	B	B	B	B	A	A	B	B	A	B	B	B	B	B	B	B	B	B	A	B	B	B	B	B	B	B	B	B	B	B	B	B	B	B	B	B	B	B
snp992	B	B	B	A	B	B	B	B	B	B	B	B	B	B	B	A	A	B	B	A	B	B	B	B	B	B	B	B	B	A	B	B	B	B	B	B	B	B	B	B	B	B	B	B	B	B	B	B	B
snp993	B	B	B	A	B	B	B	B	B	B	B	B	B	B	B	A	A	B	B	A	B	B	B	B	B	B	B	B	B	A	B	B	B	B	B	B	B	B	B	B	B	B	B	B	B	B	B	B	B
snp1001	B	B	B	A	B	B	B	B	B	B	B	B	B	B	B	A	A	B	B	A	B	B	B	B	B	B	B	B	B	A	B	B	B	B	B	B	B	B	B	B	B	B	B	B	B	B	B	B	B
snp1000	B	B	B	A	B	B	B	B	B	B	B	B	B	B	B	A	A	B	B	A	B	B	B	B	B	B	B	B	B	A	B	B	B	B	B	B	B	B	B	B	B	B	B	B	B	B	B	B	B
snp999	B	B	B	A	B	B	B	B	B	B	B	B	B	B	B	A	A	B	B	A	B	B	B	B	B	B	B	B	B	A	B	B	B	B	B	B	B	B	B	B	B	B	B	B	B	B	B	B	B
snp998	B	B	B	A	B	B	B	B	B	B	B	B	B	B	B	A	A	B	B	A	B	B	B	B	B	B	B	B	B	A	B	B	B	B	B	B	B	B	B	B	B	B	B	B	B	B	B	B	B
snp995	B	B	B	A	B	B	B	B	B	B	B	B	B	B	B	A	A	B	B	A	B	B	B	B	B	B	B	B	B	A	B	B	B	B	B	B	B	B	B	B	B	B	B	B	B	B	B	B	B
snp997	B	B	B	A	B	B	B	B	B	B	B	B	B	B	B	A	A	B	B	A	B	B	B	B	B	B	B	B	B	A	B	B	B	B	B	B	B	B	B	B	B	B	B	B	B	B	B	B	B
snp996	B	B	B	A	B	B	B	B	B	B	B	B	B	B	B	A	A	B	B	A	B	B	B	B	B	B	B	B	B	A	B	B	B	B	B	B	B	B	B	B	B	B	B	B	B	B	B	B	B
snp1005	B	B	B	A	B	B	B	B	B	B	B	B	B	B	B	A	A	B	B	A	B	B	B	B	B	B	B	B	B	A	B	B	B	B	B	B	B	B	B	B	B	B	B	B	B	B	B	B	B
snp1004	B	B	B	A	B	B	B	B	B	B	B	B	B	B	B	A	A	B	B	A	B	B	B	B	B	B	B	B	B	A	B	B	B	B	B	B	B	B	B	B	B	B	B	B	B	B	B	B	B
snp1002	B	B	B	A	B	B	B	B	B	B	B	B	B	B	B	A	A	B	B	A	B	B	B	B	B	B	B	B	B	A	B	B	B	B	B	B	B	B	B	B	B	B	B	B	B	B	B	B	B
snp1003	B	B	B	A	B	B	B	B	B	B	B	B	B	B	B	A	A	B	B	A	B	B	B	B	B	B	B	B	B	A	B	B	B	B	B	B	B	B	B	B	B	B	B	B	B	B	B	B	B
snp1006	B	B	B	A	B	B	B	B	B	B	B	B	B	B	B	A	A	B	B	A	B	B	B	B	B	B	B	B	B	A	B	B	B	B	B	B	B	B	B	B	B	B	B	B	B	B	B	B	B
snp1008	B	B	B	A	B	B	B	B	B	B	B	B	B	B	B	A	A	B	B	A	B	B	B	B	B	B	B	B	B	A	B	B	B	B	B	B	B	B	B	B	B	B	B	B	B	B	B	B	B
snp1007	B	B	B	A	B	B	B	B	B	B	B	B	B	B	B	A	A	B	B	A	B	B	B	B	B	B	B	B	B	A	B	B	B	B	B	B	B	B	B	B	B	B	B	B	B	B	B	B	B
snp1013	B	B	B	A	B	B	B	B	B	B	B	B	B	B	B	A	A	B	B	A	B	B	B	B	B	B	B	B	B	A	B	B	B	B	B	B	B	B	B	B	B	B	B	B	B	B	B	B	B
snp1014	B	B	B	A	B	B	B	B	B	B	B	B	B	B	B	A	A	B	B	A	B	B	B	B	B	B	B	B	B	A	B	B	B	B	B	B	B	B	B	B	B	B	B	B	B	B	B	B	B
snp1015	B	B	B	A	B	B	B	B	B	B	B	B	B	B	B	A	A	B	B	A	B	B	B	B	B	B	B	B	B	A	B	B	B	B	B	B	B	B	B	B	B	B	B	B	B	B	B	B	B
snp1009	B	B	B	A	B	B	B	B	B	B	B	B	B	B	B	A	A	B	B	A	B	B	B	B	B	B	B	B	B	A	B	B	B	B	B	B	B	B	B	B	B	B	B	B	B	B	B	B	B
snp1012	B	B	B	A	B	B	B	B	B	B	B	B	B	B	B	A	A	B	B	A	B	B	B	B	B	B	B	B	B	A	B	B	B	B	B	B	B	B	B	B	B	B	B	B	B	B	B	B	B
snp1011	B	B	B	A	B	B	B	B	B	B	B	B	B	B	B	A	A	B	B	A	B	B	B	B	B	B	B	B	B	A	B	B	B	B	B	B	B	B	B	B	B	B	B	B	B	B	B	B	B
snp1016	B	B	B	A	B	B	B	B	B	B	B	B	B	B	B	A	A	B	B	A	B	B	B	B	B	B	B	B	B	A	B	B	B	B	B	B	B	B	B	B	B	B	B	B	B	B	B	B	B
snp1017	B	B	B	A	B	B	B	B	B	B	B	B	B	B	B	A	A	B	B	A	B	B	B	B	B	B	B	B	B	A	B	B	B	B	B	B	B	B	B	B	B	B	B	B	B	B	B	B	B
snp1010	B	B	B	A	B	B	B	B	B	B	B	B	B	B	B	A	A	B	B	A	B	B	B	B	B	B	B	B	B	A	B	B	B	B	B	B	B	B	B	B	B	B	B	B	B	B	B	B	B
snp1018	B	A	B	A	B	B	B	B	B	B	B	B	B	B	B	A	A	B	B	A	B	B	B	B	B	B	B	B	B	A	B	B	B	B	B	B	B	B	B	B	B	B	B	B	B	B	B	B	B
snp1019	B	A	B	A	B	B	B	B	B	B	B	B	B	B	B	A	A	B	B	A	B	B	B	B	B	B	B	B	B	A	B	B	B	B	B	B	B	B	B	B	B	B	B	B	B	B	B	B	B
snp1021	B	A	B	A	B	B	B	B	B	B	B	B	B	B	B	A	A	A	B	A	B	B	B	B	B	B	B	B	A	A	B	B	B	B	B	B	B	B	B	B	B	B	B	B	B	B	B	B	B
snp1022	B	A	B	A	B	B	B	B	B	B	B	B	B	B	B	A	A	A	B	A	B	B	B	B	B	B	B	B	A	A	B	B	B	B	B	B	B	B	B	B	B	B	B	B	B	B	B	B	B
snp1023	B	A	B	A	B	B	B	B	B	B	B	B	B	B	B	A	A	A	B	A	B	B	B	B	B	B	B	B	A	A	B	B	B	B	B	B	B	B	B	B	B	B	B	B	B	B	B	B	B
snp1024	B	A	B	A	B	B	B	B	B	B	B	B	B	B	B	A	A	A	B	A	B	B	B	B	B	B	B	B	A	A	B	B	B	B	B	B	B	B	B	B	B	B	B	B	B	B	B	B	B
snp1025	B	A	B	A	B	B	B	B	B	B	B	B	B	B	B	A	A	A	B	A	B	B	B	B	B	B	B	B	A	A	B	B	B	B	B	B	B	B	B	B	B	B	B	B	B	B	B	B	B
snp1027	B	A	B	A	B	B	B	B	B	B	B	B	B	B	B	A	A	A	B	A	B	B	B	B	B	B	B	B	A	A	B	B	B	B	B	B	B	B	B	B	B	B	B	B	B	B	B	B	B
snp1020	B	A	B	A	B	B	B	B	B	B	B	B	B	B	B	A	A	A	B	A	B	B	B	B	B	B	B	B	A	A	B	B	B	B	B	B	B	B	B	B	B	B	B	B	B	B	B	B	B
snp1026	B	A	B	A	B	B	B	B	B	B	B	B	B	B	B	A	A	A	B	A	B	B	B	B	B	B	B	B	A	A	B	B	B	B	B	B	B	B	B	B	B	B	B	B	B	B	B	B	B
snp1028	B	A	B	A	B	B	B	B	B	B	B	B	B	B	B	A	A	A	B	A	B	B	B	B	B	B	B	B	A	A	B	B	B	B	B	B	B	B	B	A	B	B	B	B	B	B	B	B	B
snp1029	B	A	B	A	B	B	B	B	B	B	B	B	B	B	B	A	A	A	B	A	B	B	B	B	B	B	B	B	A	A	B	B	B	B	B	B	B	B	B	A	B	B	B	B	B	B	B	B	B
snp1034	B	A	B	A	B	B	B	B	B	B	B	B	B	B	B	A	A	A	B	A	B	B	B	B	B	B	B	B	A	A	B	B	B	B	B	B	B	B	B	A	B	B	B	B	B	B	B	B	B
snp1035	B	A	B	A	B	B	B	B	B	B	B	B	B	B	B	A	A	A	B	A	B	B	B	B	B	B	B	B	A	A	B	B	B	B	B	B	B	B	B	A	B	B	B	B	B	B	B	B	B
snp1036	B	A	B	A	B	B	B	B	B	B	B	B	B	B	B	A	A	A	B	A	B	B	B	B	B	B	B	B	A	A	B	B	B	B	B	B	B	B	B	A	B	B	B	B	B	B	B	B	B
snp1033	B	A	B	A	B	B	B	B	B	B	B	B	B	B	B	A	A	A	B	A	B	B	B	B	B	B	B	B	A	A	B	B	B	B	B	B	B	B	B	A	B	B	B	B	B	B	B	B	B
snp1032	B	A	B	A	B	B	B	B	B	B	B	B	B	B	B	A	A	A	B	A	B	B	B	B	B	B	B	B	A	A	B	B	B	B	B	B	B	B	B	A	B	B	B	B	B	B	B	B	B
snp1031	B	A	B	A	B	B	B	B	B	B	B	B	B	B	B	A	A	A	B	A	B	B	B	B	B	B	B	B	A	A	B	B	B	B	B	B	B	B	B	A	B	B	B	B	B	B	B	B	B
snp1030	B	A	B	A	B	B	B	B	B	B	B	B	B	B	B	A	A	A	B	A	B	B	B	B	B	B	B	B	A	A	B	B	B	B	B	B	B	B	B	A	B	B	B	B	B	B	B	B	B
snp1037	B	A	B	A	B	B	B	B	B	B	B	B	B	B	B	A	A	A	B	A	B	B	B	B	B	B	B	B	A	A	B	B	B	B	B	B	B	B	B	A	B	B	B	B	B	B	B	B	B
snp1038	B	A	B	A	B	B	B	B	B	B	B	B	B	B	B	A	A	A	B	A	B	B	B	B	B	B	B	B	A	A	B	B	B	B	B	B	B	B	B	A	B	B	B	B	B	B	B	B	B
snp1039	B	A	B	A	B	B	B	B	B	B	B	B	B	B	B	A	A	A	B	A	B	B	B	B	B	B	B	B	A	A	B	B	B	B	B	B	B	B	B	A	B	B	B	B	B	B	B	B	B
snp1042	B	A	B	A	B	B	B	B	B	B	B	B	B	B	B	A	A	A	B	A	B	B	B	B	B	B	B	B	A	A	B	B	B	A	B	B	B	B	B	A	B	B	B	B	B	B	B	B	B
snp1040	B	A	B	A	B	B	B	B	B	B	B	B	B	B	B	A	A	A	B	A	B	B	B	B	B	B	B	B	A	A	B	B	B	A	B	B	B	B	B	A	B	B	B	B	B	B	B	B	B
snp1045	B	A	B	A	B	B	B	B	B	B	B	B	B	B	B	A	A	A	B	A	B	B	B	B	B	B	B	B	A	B	B	B	B	A	B	B	B	B	B	A	B	B	B	B	B	A	B	B	B
snp1044	B	A	B	A	B	B	B	B	B	B	B	B	B	B	B	A	A	A	B	A	B	B	B	B	B	B	B	B	A	B	B	B	B	A	B	B	B	B	B	A	B	B	B	B	B	A	B	B	B
snp1046	B	A	B	A	B	B	B	B	B	B	B	B	B	B	B	A	A	A	B	A	B	B	B	B	B	B	B	B	A	B	B	B	B	A	B	B	B	B	B	A	B	B	B	B	B	A	B	B	B
snp1053	B	A	B	A	B	B	B	B	B	B	B	B	B	B	B	A	A	A	B	A	B	B	B	B	B	B	B	B	A	B	B	B	B	A	B	B	B	B	B	A	B	B	B	B	B	A	B	B	B
snp1048	B	A	B	A	B	B	B	B	B	B	B	B	B	B	B	A	A	A	B	A	B	B	B	B	B	B	B	B	A	B	B	B	B	A	B	B	B	B	B	A	B	B	B	B	B	A	B	B	B
snp1049	B	A	B	A	B	B	B	B	B	B	B	B	B	B	B	A	A	A	B	A	B	B	B	B	B	B	B	B	A	B	B	B	B	A	B	B	B	B	B	A	B	B	B	B	B	A	B	B	B
snp1050	B	A	B	A	B	B	B	B	B	B	B	B	B	B	B	A	A	A	B	A	B	B	B	B	B	B	B	B	A	B	B	B	B	A	B	B	B	B	B	A	B	B	B	B	B	A	B	B	B
snp1051	B	A	B	A	B	B	B	B	B	B	B	B	B	B	B	A	A	A	B	A	B	B	B	B	B	B	B	B	A	B	B	B	B	A	B	B	B	B	B	A	B	B	B	B	B	A	B	B	B
snp1052	B	A	B	A	B	B	B	B	B	B	B	B	B	B	B	A	A	A	B	A	B	B	B	B	B	B	B	B	A	B	B	B	B	A	B	B	B	B	B	A	B	B	B	B	B	A	B	B	B
snp1054	B	A	B	A	B	B	B	B	B	B	B	B	B	B	B	A	A	A	B	A	B	B	B	B	B	B	B	B	A	B	B	B	B	A	B	B	B	B	B	A	B	B	B	B	B	A	B	B	B
snp1043	B	A	B	A	B	B	B	B	B	B	B	B	B	B	B	A	A	A	B	A	B	B	B	B	B	B	B	B	A	B	B	B	B	A	B	B	B	B	B	A	B	B	B	B	B	A	B	B	B
snp1047	B	A	B	A	B	B	B	B	B	B	B	B	B	B	B	A	A	A	B	A	B	B	B	B	B	B	B	B	A	B	B	B	B	A	B	B	B	B	B	A	B	B	B	B	B	A	B	B	B
snp1058	B	A	B	A	B	B	B	B	B	B	B	B	B	B	B	A	A	A	B	A	B	B	B	B	B	B	B	B	A	B	B	B	B	A	B	B	A	B	B	A	B	B	A	B	B	A	B	B	B
snp1056	B	A	B	A	B	B	B	B	B	B	B	B	B	B	B	A	A	A	B	A	B	B	B	B	B	B	B	B	A	B	B	B	B	A	B	B	A	B	B	A	B	B	A	B	B	A	B	B	B
snp1055	B	A	B	A	B	B	B	B	B	B	B	B	B	B	B	A	A	A	B	A	B	B	B	B	B	B	B	B	A	B	B	B	B	A	B	B	A	B	B	A	B	B	A	B	B	A	B	B	B
snp1057	B	A	B	A	B	B	B	B	B	B	B	B	B	B	B	A	A	A	B	A	B	B	B	B	B	B	B	B	A	B	B	B	B	A	B	B	A	B	B	A	B	B	A	B	B	A	B	B	B
snp1061	B	A	B	A	B	B	B	B	B	B	B	B	B	B	B	A	A	A	B	A	B	B	B	B	B	B	B	B	A	B	B	B	B	A	B	B	A	B	B	A	B	B	A	B	B	A	B	B	B
snp1059	B	A	B	A	B	B	B	B	B	B	B	B	B	B	B	A	A	A	B	A	B	B	B	B	B	B	B	B	A	B	B	B	B	A	B	B	A	B	B	A	B	B	A	B	B	A	B	B	B
snp1060	B	A	B	A	B	B	B	B	B	B	B	B	B	B	B	A	A	A	B	A	B	B	B	B	B	B	B	B	A	B	B	B	B	A	B	B	A	B	B	A	B	B	A	B	B	A	B	B	B
snp1062	B	A	B	A	B	B	B	B	B	B	B	B	B	B	B	A	A	A	B	A	B	B	B	B	B	B	B	B	A	B	B	B	B	A	B	B	A	B	B	A	B	B	A	B	B	A	B	B	B
snp1063	B	A	B	A	B	B	B	B	B	B	B	B	B	B	B	A	A	A	B	A	B	B	B	B	B	B	B	B	A	B	B	B	B	A	B	B	A	B	B	A	B	B	A	B	B	A	B	B	B
snp1041	B	A	B	A	B	B	B	B	B	B	B	A	B	B	B	A	A	A	B	A	B	B	B	B	B	B	B	B	A	B	B	B	B	A	B	B	A	B	B	A	B	B	A	B	B	A	B	B	B
snp1065	B	A	B	A	B	B	B	B	B	B	B	A	B	B	B	A	A	A	B	A	B	B	B	B	B	B	B	B	A	B	B	B	B	A	B	B	A	B	B	A	B	B	A	B	B	A	B	B	B
snp1067	B	A	B	A	B	B	B	B	B	B	B	A	B	B	B	A	A	A	B	A	B	B	B	B	B	B	B	B	A	B	B	B	B	A	B	B	A	B	B	A	B	B	A	B	B	A	B	B	B
snp1064	B	A	B	A	B	B	B	B	B	B	B	A	B	B	B	A	A	A	B	A	B	B	B	B	B	B	B	B	A	B	B	B	B	A	B	B	A	B	B	A	B	B	A	B	B	A	B	B	B
snp1066	B	A	B	A	B	B	B	B	B	B	B	A	B	B	B	A	A	A	B	A	B	B	B	B	B	B	B	B	A	B	B	B	B	A	B	B	A	B	B	A	B	B	A	B	B	A	B	B	B
snp1070	B	A	B	A	B	B	B	B	B	B	B	A	B	B	B	A	A	A	B	A	B	B	B	B	B	B	B	B	A	B	B	B	B	A	B	B	A	B	B	A	B	B	A	B	B	A	B	B	B
snp1069	B	A	B	A	B	B	B	B	B	B	B	A	B	B	B	A	A	A	B	A	B	B	B	B	B	B	B	B	A	B	B	B	B	A	B	B	A	B	B	A	B	B	A	B	B	A	B	B	B
snp1068	B	A	B	A	B	B	B	B	B	B	B	A	B	B	B	A	A	A	B	A	B	B	B	B	B	B	B	B	A	B	B	B	B	A	B	B	A	B	B	A	B	B	A	B	B	A	B	B	B
snp1077	B	A	B	A	B	B	B	B	B	B	B	A	B	B	B	A	A	A	B	A	B	B	A	B	B	B	B	B	A	B	B	B	B	A	B	B	A	B	B	A	B	B	A	B	B	A	B	B	B
snp1075	B	A	B	A	B	B	B	B	B	B	B	A	B	B	B	A	A	A	B	A	B	B	A	B	B	B	B	B	A	B	B	B	B	A	B	B	A	B	B	A	B	B	A	B	B	A	B	B	B
snp1073	B	A	B	A	B	B	B	B	B	B	B	A	B	B	B	A	A	A	B	A	B	B	A	B	B	B	B	B	A	B	B	B	B	A	B	B	A	B	B	A	B	B	A	B	B	A	B	B	B
snp1072	B	A	B	A	B	B	B	B	B	B	B	A	B	B	B	A	A	A	B	A	B	B	A	B	B	B	B	B	A	B	B	B	B	A	B	B	A	B	B	A	B	B	A	B	B	A	B	B	B
snp1076	B	A	B	A	B	B	B	B	B	B	B	A	B	B	B	A	A	A	B	A	B	B	A	B	B	B	B	B	A	B	B	B	B	A	B	B	A	B	B	A	B	B	A	B	B	A	B	B	B
snp1071	B	A	B	A	B	B	B	B	B	B	B	A	B	B	B	A	A	A	B	A	B	B	A	B	B	B	B	B	A	B	B	B	B	A	B	B	A	B	B	A	B	B	A	B	B	A	B	B	B
snp1074	B	A	B	A	B	B	B	B	B	B	B	A	B	B	B	A	A	A	B	A	B	B	A	B	B	B	B	B	A	B	B	B	B	A	B	B	A	B	B	A	B	B	A	B	B	A	B	B	B
snp1078	B	A	B	A	B	B	B	B	B	B	B	A	B	B	B	A	A	A	B	A	B	B	A	B	B	B	B	B	A	B	B	B	B	A	B	B	A	B	B	A	B	B	A	B	B	A	B	B	B
snp1081	B	A	B	A	B	B	B	B	B	B	B	A	B	B	B	A	A	A	B	A	B	B	A	B	B	B	B	B	A	B	B	B	B	A	B	B	A	B	B	A	B	B	A	B	B	A	B	B	B
snp1080	B	A	B	A	B	B	B	B	B	B	B	A	B	B	B	A	A	A	B	A	B	B	A	B	B	B	B	B	A	B	B	B	B	A	B	B	A	B	B	A	B	B	A	B	B	A	B	B	B
snp1079	B	A	B	A	B	B	B	B	B	B	B	A	B	B	B	A	A	A	B	A	B	B	A	B	B	B	B	B	A	B	B	B	B	A	B	B	A	B	B	A	B	B	A	B	B	A	B	B	B
snp1082	B	A	B	A	B	B	B	B	B	B	B	A	B	B	B	A	A	A	B	A	B	B	A	B	B	B	B	B	A	B	B	B	B	A	B	B	A	B	B	A	B	B	A	B	B	A	B	B	B
snp1083	B	A	B	A	A	B	B	B	B	B	B	A	B	B	B	A	A	A	B	A	B	B	A	B	B	B	B	B	A	B	B	B	B	A	B	B	A	B	B	A	B	B	A	B	B	A	B	B	B
snp1086	B	A	B	A	A	B	B	B	B	B	B	A	B	B	B	A	A	A	B	A	B	B	A	B	B	A	B	B	A	B	B	B	B	A	B	B	A	B	B	A	B	B	A	B	B	A	B	B	B
snp1084	B	A	B	A	A	B	B	B	B	B	B	A	B	B	B	A	A	A	B	A	B	B	A	B	B	A	B	B	A	B	B	B	B	A	B	B	A	B	B	A	B	B	A	B	B	A	B	B	B
snp1085	B	A	B	A	A	B	B	B	B	B	B	A	B	B	B	A	A	A	B	A	B	B	A	B	B	A	B	B	A	B	B	B	B	A	B	B	A	B	B	A	B	B	A	B	B	A	B	B	B
snp1088	B	A	B	A	A	B	B	B	B	B	B	A	B	B	B	A	A	A	B	A	B	B	A	B	B	A	B	B	A	B	B	B	B	A	B	B	A	B	B	A	B	B	A	B	B	A	B	B	B
snp1089	B	A	B	A	A	B	B	B	B	B	B	A	B	B	B	A	A	A	B	A	B	B	A	B	B	A	B	B	A	B	B	B	B	A	B	B	A	B	B	A	B	B	A	B	B	A	B	B	B
snp1090	B	A	B	A	A	B	B	B	B	B	B	A	B	B	B	A	A	A	B	A	B	B	A	B	B	A	B	B	A	B	B	B	B	A	B	B	A	B	B	A	B	B	A	B	B	A	B	B	B
snp1091	B	A	B	A	A	B	B	B	B	B	B	A	B	B	B	A	A	A	B	A	B	B	A	B	B	A	B	B	A	B	B	B	B	A	B	B	A	B	B	A	B	B	A	B	B	A	B	B	B
snp1093	B	A	B	A	A	B	B	B	B	B	B	A	B	B	B	A	A	A	B	A	B	B	A	B	B	A	B	B	A	B	B	B	B	A	B	B	A	B	B	A	B	B	A	B	B	A	B	B	B
snp1094	B	A	B	A	A	B	B	B	B	B	B	A	B	B	B	A	A	A	B	A	B	B	A	B	B	A	B	B	A	B	B	B	B	A	B	B	A	B	B	A	B	B	A	B	B	A	B	B	B
snp1095	B	A	B	A	A	B	B	B	B	B	B	A	B	B	B	A	A	A	B	A	B	B	A	B	B	A	B	B	A	B	B	B	B	A	B	B	A	B	B	A	B	B	A	B	B	A	B	B	B
snp1096	B	A	B	A	A	B	B	B	B	B	B	A	B	B	B	A	A	A	B	A	B	B	A	B	B	A	B	B	A	B	B	B	B	A	B	B	A	B	B	A	B	B	A	B	B	A	B	B	B
snp1097	B	A	B	A	A	B	B	B	B	B	B	A	B	B	B	A	A	A	B	A	B	B	A	B	B	A	B	B	A	B	B	B	B	A	B	B	A	B	B	A	B	B	A	B	B	A	B	B	B
snp1087	B	A	B	A	A	B	B	B	B	B	B	A	B	B	B	A	A	A	B	A	B	B	A	B	B	A	B	B	A	B	B	B	B	A	B	B	A	B	B	A	B	B	A	B	B	A	B	B	B
snp1092	B	A	B	A	A	B	B	B	B	B	B	A	B	B	B	A	A	A	B	A	B	B	A	B	B	A	B	B	A	B	B	B	B	A	B	B	A	B	B	A	B	B	A	B	B	A	B	B	B
snp1100	B	A	B	A	A	B	B	B	B	B	B	A	B	B	B	A	A	A	B	A	B	B	A	B	B	A	B	B	A	B	B	B	B	A	B	B	A	B	B	A	B	B	A	A	A	A	B	B	B
snp1099	B	A	B	A	A	B	B	B	B	B	B	A	B	B	B	A	A	A	B	A	B	B	A	B	B	A	B	B	A	B	B	B	B	A	B	B	A	B	B	A	B	B	A	A	A	A	B	B	B
snp1098	B	A	B	A	A	B	B	B	B	B	B	A	B	B	B	A	A	A	B	A	B	B	A	B	B	A	B	B	A	B	B	B	B	A	B	B	A	B	B	A	B	B	A	A	A	A	B	B	B
snp1114	B	A	B	A	A	A	B	B	B	A	B	A	B	B	B	A	A	A	B	A	B	B	A	B	B	A	B	B	A	B	B	B	B	A	B	A	A	B	B	A	B	B	A	A	A	A	B	B	B
snp1113	B	A	B	A	A	A	B	B	B	A	B	A	B	B	B	A	A	A	B	A	B	B	A	B	B	A	B	B	A	B	B	B	B	A	B	A	A	B	B	A	B	B	A	A	A	A	B	B	B
snp1112	B	A	B	A	A	A	B	B	B	A	B	A	B	B	B	A	A	A	B	A	B	B	A	B	B	A	B	B	A	B	B	B	B	A	B	A	A	B	B	A	B	B	A	A	A	A	B	B	B
snp1111	B	A	B	A	A	A	B	B	B	A	B	A	B	B	B	A	A	A	B	A	B	B	A	B	B	A	B	B	A	B	B	B	B	A	B	A	A	B	B	A	B	B	A	A	A	A	B	B	B
snp1110	B	A	B	A	A	A	B	B	B	A	B	A	B	B	B	A	A	A	B	A	B	B	A	B	B	A	B	B	A	B	B	B	B	A	B	A	A	B	B	A	B	B	A	A	A	A	B	B	B
snp1109	B	A	B	A	A	A	B	B	B	A	B	A	B	B	B	A	A	A	B	A	B	B	A	B	B	A	B	B	A	B	B	B	B	A	B	A	A	B	B	A	B	B	A	A	A	A	B	B	B
snp1108	B	A	B	A	A	A	B	B	B	A	B	A	B	B	B	A	A	A	B	A	B	B	A	B	B	A	B	B	A	B	B	B	B	A	B	A	A	B	B	A	B	B	A	A	A	A	B	B	B
snp1107	B	A	B	A	A	A	B	B	B	A	B	A	B	B	B	A	A	A	B	A	B	B	A	B	B	A	B	B	A	B	B	B	B	A	B	A	A	B	B	A	B	B	A	A	A	A	B	B	B
snp1106	B	A	B	A	A	A	B	B	B	A	B	A	B	B	B	A	A	A	B	A	B	B	A	B	B	A	B	B	A	B	B	B	B	A	B	A	A	B	B	A	B	B	A	A	A	A	B	B	B
snp1103	B	A	B	A	A	A	B	B	B	A	B	A	B	B	B	A	A	A	B	A	B	B	A	B	B	A	B	B	A	B	B	B	B	A	B	A	A	B	B	A	B	B	A	A	A	A	B	B	B
snp1105	B	A	B	A	A	A	B	B	B	A	B	A	B	B	B	A	A	A	B	A	B	B	A	B	B	A	B	B	A	B	B	B	B	A	B	A	A	B	B	A	B	B	A	A	A	A	B	B	B
snp1116	B	A	B	A	A	A	B	B	B	A	B	A	B	B	B	A	A	A	B	A	B	B	A	B	B	A	B	B	A	B	B	B	B	A	B	A	A	B	B	A	B	B	A	A	A	A	B	B	B
snp1102	B	A	B	A	A	A	B	B	B	A	B	A	B	B	B	A	A	A	B	A	B	B	A	B	B	A	B	B	A	B	B	B	B	A	B	A	A	B	B	A	B	B	A	A	A	A	B	B	B
snp1115	B	A	B	A	A	A	B	B	B	A	B	A	B	B	B	A	A	A	B	A	B	B	A	B	B	A	B	B	A	B	B	B	B	A	B	A	A	B	B	A	B	B	A	A	A	A	B	B	B
snp1101	B	A	B	A	A	A	B	B	B	A	B	A	B	B	B	A	A	A	B	A	B	B	A	B	B	A	B	B	A	B	B	B	B	A	B	A	A	B	B	A	B	B	A	A	A	A	B	B	B
snp1104	B	A	B	A	A	A	B	B	B	A	B	A	B	B	B	A	A	A	B	A	B	B	A	B	B	A	B	B	A	B	B	B	B	A	B	A	A	B	B	A	B	B	A	A	A	A	B	B	B
snp1117	B	A	B	A	A	A	B	B	B	A	B	A	B	B	B	B	A	A	B	A	B	B	A	B	B	A	B	B	B	B	B	B	B	A	B	A	A	B	B	A	B	B	A	A	A	A	B	B	B
snp1118	B	A	B	A	A	A	B	B	B	A	B	A	B	B	B	B	A	A	B	A	B	B	A	B	B	A	B	B	B	B	B	B	B	A	B	A	A	B	B	A	B	B	A	A	A	A	B	B	B
snp1119	B	A	B	A	A	A	B	B	B	A	B	A	B	B	B	B	A	A	B	A	B	B	A	B	B	A	B	B	B	B	B	B	B	A	B	A	A	B	B	A	B	B	A	A	A	A	B	B	B
snp1120	B	A	B	A	A	A	B	B	B	A	B	A	B	B	B	B	A	A	B	A	B	A	A	B	B	A	B	B	B	B	B	B	B	A	B	A	A	B	B	A	B	B	A	A	A	A	B	B	B
snp1121	B	A	B	A	A	A	B	B	B	A	B	A	B	B	B	B	A	A	B	A	B	A	A	B	B	A	B	B	B	B	B	B	B	A	B	A	A	B	B	A	B	B	A	A	A	A	B	B	B
snp1122	B	A	B	A	A	A	B	B	B	A	B	A	B	B	B	B	A	A	B	A	B	A	A	B	B	A	B	B	B	B	B	B	B	A	B	A	A	B	B	A	B	B	A	A	A	A	B	B	B
snp1123	B	A	B	A	A	A	B	B	B	A	B	A	B	B	B	B	A	A	B	A	B	A	A	B	B	A	B	B	B	B	B	B	B	A	B	A	A	B	B	A	B	B	A	A	A	A	B	B	B
snp1124	B	A	B	A	A	A	B	B	B	A	B	A	B	B	B	B	A	A	B	A	B	A	A	B	B	A	B	B	B	B	B	B	B	A	B	A	A	B	B	A	B	B	A	A	A	A	B	B	B
snp1125	B	A	B	A	A	A	B	B	B	A	B	A	B	B	B	B	A	A	B	A	B	A	A	B	B	A	B	B	B	B	B	B	B	A	B	A	A	B	B	A	B	B	A	A	A	A	B	B	B
snp1126	B	A	B	A	A	A	B	B	B	A	B	A	B	B	B	B	A	A	B	A	A	A	A	B	B	A	B	B	B	B	B	B	B	A	B	A	A	B	B	A	B	B	A	A	A	A	B	B	B
snp1128	B	A	B	A	A	A	B	B	B	A	B	A	B	B	B	B	A	A	B	A	A	A	A	B	B	A	B	B	B	B	B	B	B	A	B	A	A	B	B	A	B	B	A	A	A	A	B	B	B
snp1129	B	A	B	A	A	A	B	B	B	A	B	A	B	B	B	B	A	A	B	A	A	A	A	B	B	A	B	B	B	B	B	B	B	A	B	A	A	B	B	A	B	B	A	A	A	A	B	B	B
snp1127	B	A	B	A	A	A	B	B	B	A	B	A	B	B	B	B	A	A	B	A	A	A	A	B	B	A	B	B	B	B	B	B	B	A	B	A	A	B	B	A	B	B	A	A	A	A	B	B	B
snp1131	B	A	B	A	A	A	B	B	B	A	B	A	B	B	B	B	A	A	B	A	A	A	A	B	B	A	B	B	B	B	B	B	B	A	B	A	A	B	B	A	B	B	A	A	A	A	B	B	B
snp1139	B	A	B	A	A	A	B	B	B	A	B	A	B	B	B	B	A	A	B	A	A	A	A	B	B	A	B	B	B	B	B	B	B	A	B	A	A	B	B	A	B	B	A	A	A	A	B	B	B
snp1138	B	A	B	A	A	A	B	B	B	A	B	A	B	B	B	B	A	A	B	A	A	A	A	B	B	A	B	B	B	B	B	B	B	A	B	A	A	B	B	A	B	B	A	A	A	A	B	B	B
snp1137	B	A	B	A	A	A	B	B	B	A	B	A	B	B	B	B	A	A	B	A	A	A	A	B	B	A	B	B	B	B	B	B	B	A	B	A	A	B	B	A	B	B	A	A	A	A	B	B	B
snp1136	B	A	B	A	A	A	B	B	B	A	B	A	B	B	B	B	A	A	B	A	A	A	A	B	B	A	B	B	B	B	B	B	B	A	B	A	A	B	B	A	B	B	A	A	A	A	B	B	B
snp1135	B	A	B	A	A	A	B	B	B	A	B	A	B	B	B	B	A	A	B	A	A	A	A	B	B	A	B	B	B	B	B	B	B	A	B	A	A	B	B	A	B	B	A	A	A	A	B	B	B
snp1134	B	A	B	A	A	A	B	B	B	A	B	A	B	B	B	B	A	A	B	A	A	A	A	B	B	A	B	B	B	B	B	B	B	A	B	A	A	B	B	A	B	B	A	A	A	A	B	B	B
snp1133	B	A	B	A	A	A	B	B	B	A	B	A	B	B	B	B	A	A	B	A	A	A	A	B	B	A	B	B	B	B	B	B	B	A	B	A	A	B	B	A	B	B	A	A	A	A	B	B	B
snp1132	B	A	B	A	A	A	B	B	B	A	B	A	B	B	B	B	A	A	B	A	A	A	A	B	B	A	B	B	B	B	B	B	B	A	B	A	A	B	B	A	B	B	A	A	A	A	B	B	B
snp1130	B	A	B	A	A	A	B	B	B	A	B	A	B	B	B	B	A	A	B	A	A	A	A	B	B	A	B	B	B	B	B	B	B	A	B	A	A	B	B	A	B	B	A	A	A	A	B	B	B
snp1140	B	A	B	A	A	A	B	B	B	A	B	A	B	B	B	B	A	A	B	A	A	A	A	B	B	A	B	B	B	B	B	A	B	A	B	A	A	B	B	A	B	B	A	A	A	A	B	B	B
snp1142	B	A	B	A	A	A	B	B	B	A	B	A	B	B	B	B	A	A	B	A	A	A	A	B	B	A	B	B	B	B	B	A	B	A	B	A	A	B	B	A	B	B	A	A	A	A	B	B	B
snp1141	B	A	B	A	A	A	B	B	B	A	B	A	B	B	B	B	A	A	B	A	A	A	A	B	B	A	B	B	B	B	B	A	B	A	B	A	A	B	B	A	B	B	A	A	A	A	B	B	B
snp1143	B	A	B	A	A	A	B	B	B	A	B	A	B	B	B	B	A	A	B	A	A	A	A	B	B	A	B	B	B	B	B	A	B	A	B	A	A	B	B	A	B	B	A	A	A	A	B	B	B
snp1144	B	A	B	A	A	A	B	B	B	A	B	A	B	B	B	B	A	A	B	A	A	A	A	B	B	A	B	B	B	B	B	A	B	A	B	A	A	B	B	A	B	B	A	A	A	A	B	B	B
snp1145	B	A	B	A	A	A	B	B	B	A	B	A	B	B	B	B	A	A	B	A	A	A	A	B	B	A	B	B	B	B	B	A	B	A	B	A	A	B	B	A	B	B	A	A	A	A	B	B	B
snp1146	B	A	B	A	A	A	B	B	B	A	B	A	B	B	B	B	A	A	B	A	A	A	A	B	B	A	B	B	B	B	B	A	B	A	B	A	A	B	B	A	B	B	A	A	A	A	B	B	B
snp1147	B	A	B	A	A	A	B	B	B	A	B	A	B	B	B	B	A	A	B	A	A	A	A	B	B	A	B	B	B	B	B	A	B	A	B	A	A	B	B	A	B	B	A	A	A	A	B	B	B
snp1148	B	A	B	A	A	A	B	B	B	A	B	A	B	B	B	B	A	A	B	A	A	A	A	B	B	A	B	B	B	B	B	A	B	A	B	A	A	B	B	A	B	B	A	A	A	A	B	B	B
snp1149	B	A	B	A	A	A	B	B	B	A	B	A	B	B	B	B	A	A	B	A	A	A	A	B	B	A	B	B	B	B	B	A	B	A	B	A	A	B	B	A	B	B	A	A	A	A	B	B	B
snp1150	B	A	B	A	A	A	B	B	B	A	B	A	B	B	B	B	A	A	B	A	A	A	A	B	B	A	B	B	B	B	B	A	B	A	B	A	A	B	B	A	B	B	A	A	A	A	B	B	B
snp1151	B	A	B	A	A	A	B	B	B	A	B	A	B	B	B	B	A	A	B	A	A	A	A	B	B	A	B	B	B	B	B	A	B	A	B	A	A	B	B	A	B	B	A	A	A	A	B	B	B
snp1152	B	A	B	A	A	A	B	B	B	A	B	A	B	B	B	B	A	A	B	A	A	A	A	B	B	A	B	B	B	B	B	A	B	A	B	A	A	B	B	A	B	B	A	A	A	A	B	B	B
snp1153	B	A	B	A	A	A	B	B	B	A	B	A	B	B	B	B	A	A	B	A	A	A	A	B	B	A	B	B	B	B	B	A	B	A	B	A	A	B	B	A	B	B	A	A	A	A	B	B	B
snp1154	B	A	B	A	A	A	B	B	B	A	B	A	B	B	B	B	A	A	B	A	A	A	A	B	B	A	B	B	B	B	B	A	B	A	B	A	A	B	B	A	B	B	A	A	A	A	B	B	B
snp1155	B	A	B	A	A	A	B	B	B	A	B	A	B	B	B	B	A	A	B	A	A	A	A	B	B	A	B	B	B	B	B	A	B	A	B	A	A	B	B	A	B	B	A	A	A	A	B	B	B
snp1156	B	A	B	A	A	A	B	B	B	A	B	A	B	B	B	B	A	A	B	A	A	A	A	B	B	A	B	B	B	B	B	A	B	A	B	A	A	B	B	A	B	B	A	A	A	A	B	B	B
snp1158	B	A	B	A	A	A	B	B	B	A	B	A	B	B	B	B	A	A	B	A	A	A	A	B	B	A	B	B	B	B	B	A	B	A	B	A	A	B	B	A	B	B	A	A	A	A	B	B	B
snp1157	B	A	B	A	A	A	B	B	B	A	B	A	B	B	B	B	A	A	B	A	A	A	A	B	B	A	B	B	B	B	B	A	B	A	B	A	A	B	B	A	B	B	A	A	A	A	B	B	B
snp1159	B	A	B	A	A	A	B	B	B	A	B	A	B	B	B	B	A	A	B	A	A	A	A	B	B	A	B	B	B	B	B	A	B	A	B	A	A	B	B	A	B	B	A	A	A	A	B	B	B
snp1162	B	A	B	A	A	A	B	B	B	A	B	A	B	B	B	B	A	A	B	A	A	A	A	B	A	A	B	B	B	B	B	A	B	A	B	A	A	B	B	A	B	B	A	A	A	A	B	B	B
snp1160	B	A	B	A	A	A	B	B	B	A	B	A	B	B	B	B	A	A	B	A	A	A	A	B	A	A	B	B	B	B	B	A	B	A	B	A	A	B	B	A	B	B	A	A	A	A	B	B	B
snp1161	B	A	B	A	A	A	B	B	B	A	B	A	B	B	B	B	A	A	B	A	A	A	A	B	A	A	B	B	B	B	B	A	B	A	B	A	A	B	B	A	B	B	A	A	A	A	B	B	B
snp1163	B	A	B	A	A	A	B	B	B	A	B	A	B	B	B	B	A	A	B	A	A	A	A	B	A	A	B	B	B	B	B	A	B	A	B	A	A	B	B	A	B	B	A	A	A	A	B	B	B
snp1166	B	A	B	A	A	A	B	B	B	A	B	A	B	B	B	B	A	A	B	A	A	A	A	B	A	A	B	B	B	B	B	A	B	A	B	A	A	B	B	A	B	A	A	A	A	A	B	B	B
snp1165	B	A	B	A	A	A	B	B	B	A	B	A	B	B	B	B	A	A	B	A	A	A	A	B	A	A	B	B	B	B	B	A	B	A	B	A	A	B	B	A	B	A	A	A	A	A	B	B	B
snp1164	B	A	B	A	A	A	B	B	B	A	B	A	B	B	B	B	A	A	B	A	A	A	A	B	A	A	B	B	B	B	B	A	B	A	B	A	A	B	B	A	B	A	A	A	A	A	B	B	B
snp1168	B	A	B	A	A	A	B	B	B	A	B	A	B	B	B	B	A	A	B	A	A	A	A	B	A	A	B	B	B	B	B	A	B	A	B	A	A	B	B	A	B	A	A	A	A	A	B	B	B
snp1167	B	A	B	A	A	A	B	B	B	A	B	A	B	B	B	B	A	A	B	A	A	A	A	B	A	A	B	B	B	B	B	A	B	A	B	A	A	B	B	A	B	A	A	A	A	A	B	B	B
snp1169	B	A	B	A	A	A	B	B	B	A	B	A	B	B	B	B	A	A	B	A	A	A	A	B	A	A	B	B	B	B	B	A	B	A	B	A	A	B	B	A	B	A	A	A	A	A	B	B	B
snp1171	B	A	B	A	A	A	B	B	B	A	B	A	B	B	B	B	A	A	B	A	A	A	A	B	A	A	B	B	B	B	B	A	B	A	B	A	A	B	B	A	B	A	A	A	A	A	B	B	B
snp1172	B	A	B	A	A	A	B	B	B	A	B	A	B	B	B	B	A	A	B	A	A	A	A	B	A	A	B	B	B	B	B	A	B	A	B	A	A	B	B	A	B	A	A	A	A	A	B	B	B
snp1173	B	A	B	A	A	A	B	B	B	A	B	B	B	B	B	B	A	A	B	A	A	A	A	B	A	A	B	B	B	B	B	A	B	A	B	A	A	B	B	A	B	A	A	A	A	A	B	B	B
snp1174	B	A	B	A	A	A	B	B	B	A	B	B	B	B	B	B	A	A	B	A	A	A	A	B	A	A	B	B	B	B	B	A	B	A	B	A	A	B	B	A	B	A	A	A	A	A	B	B	B
snp1175	B	A	B	A	A	A	B	B	B	A	B	B	B	B	B	B	A	A	B	A	A	A	A	B	A	A	B	B	B	B	B	A	B	A	B	A	A	B	B	A	B	A	A	A	A	A	B	B	B
snp1176	B	A	B	A	A	A	B	B	B	A	B	B	B	B	B	B	A	A	B	A	A	A	A	B	A	A	B	B	B	B	B	A	B	A	B	A	A	B	B	A	B	A	A	A	A	A	B	B	B
snp1178	B	A	B	A	A	A	B	B	B	A	B	B	B	B	B	B	A	A	B	A	A	A	A	B	A	A	B	B	B	B	B	A	B	A	B	A	A	B	B	A	B	A	A	A	A	A	B	B	B
snp1179	B	A	B	A	A	A	B	B	B	A	B	B	B	B	B	B	A	A	B	A	A	A	A	B	A	A	B	B	B	B	B	A	B	A	B	A	A	B	B	A	B	A	A	A	A	A	B	B	B
snp1180	B	A	B	A	A	A	B	B	B	A	B	B	B	B	B	B	A	A	B	A	A	A	A	B	A	A	B	B	B	B	B	A	B	A	B	A	A	B	B	A	B	A	A	A	A	A	B	B	B
snp1177	B	A	B	A	A	A	B	B	B	A	B	B	B	B	B	B	A	A	B	A	A	A	A	B	A	A	B	B	B	B	B	A	B	A	B	A	A	B	B	A	B	A	A	A	A	A	B	B	B
snp1181	B	A	B	A	A	A	B	B	B	A	B	B	B	B	B	B	A	A	B	A	A	A	A	B	A	A	B	B	B	B	B	A	B	A	B	A	A	B	B	A	B	A	A	A	A	A	B	B	B
snp1182	B	A	B	A	A	A	B	B	B	A	B	B	B	B	B	B	A	A	B	A	A	A	A	B	A	A	B	B	B	B	B	A	B	A	B	A	A	B	B	A	B	A	A	A	A	A	B	B	B
snp1196	B	A	B	A	A	A	B	B	B	A	B	B	B	B	B	B	A	A	B	A	A	A	A	B	A	A	B	B	B	A	B	A	B	A	B	A	A	B	B	A	B	A	A	A	A	A	B	B	B
snp1205	B	A	B	A	A	A	B	B	B	A	B	B	B	B	B	B	A	A	B	A	A	A	A	B	A	A	B	B	B	A	B	A	B	A	B	A	A	B	B	A	B	A	A	A	A	A	B	B	B
snp1204	B	A	B	A	A	A	B	B	B	A	B	B	B	B	B	B	A	A	B	A	A	A	A	B	A	A	B	B	B	A	B	A	B	A	B	A	A	B	B	A	B	A	A	A	A	A	B	B	B
snp1203	B	A	B	A	A	A	B	B	B	A	B	B	B	B	B	B	A	A	B	A	A	A	A	B	A	A	B	B	B	A	B	A	B	A	B	A	A	B	B	A	B	A	A	A	A	A	B	B	B
snp1202	B	A	B	A	A	A	B	B	B	A	B	B	B	B	B	B	A	A	B	A	A	A	A	B	A	A	B	B	B	A	B	A	B	A	B	A	A	B	B	A	B	A	A	A	A	A	B	B	B
snp1201	B	A	B	A	A	A	B	B	B	A	B	B	B	B	B	B	A	A	B	A	A	A	A	B	A	A	B	B	B	A	B	A	B	A	B	A	A	B	B	A	B	A	A	A	A	A	B	B	B
snp1200	B	A	B	A	A	A	B	B	B	A	B	B	B	B	B	B	A	A	B	A	A	A	A	B	A	A	B	B	B	A	B	A	B	A	B	A	A	B	B	A	B	A	A	A	A	A	B	B	B
snp1199	B	A	B	A	A	A	B	B	B	A	B	B	B	B	B	B	A	A	B	A	A	A	A	B	A	A	B	B	B	A	B	A	B	A	B	A	A	B	B	A	B	A	A	A	A	A	B	B	B
snp1198	B	A	B	A	A	A	B	B	B	A	B	B	B	B	B	B	A	A	B	A	A	A	A	B	A	A	B	B	B	A	B	A	B	A	B	A	A	B	B	A	B	A	A	A	A	A	B	B	B
snp1197	B	A	B	A	A	A	B	B	B	A	B	B	B	B	B	B	A	A	B	A	A	A	A	B	A	A	B	B	B	A	B	A	B	A	B	A	A	B	B	A	B	A	A	A	A	A	B	B	B
snp1195	B	A	B	A	A	A	B	B	B	A	B	B	B	B	B	B	A	A	B	A	A	A	A	B	A	A	B	B	B	A	B	A	B	A	B	A	A	B	B	A	B	A	A	A	A	A	B	B	B
snp1194	B	A	B	A	A	A	B	B	B	A	B	B	B	B	B	B	A	A	B	A	A	A	A	B	A	A	B	B	B	A	B	A	B	A	B	A	A	B	B	A	B	A	A	A	A	A	B	B	B
snp1193	B	A	B	A	A	A	B	B	B	A	B	B	B	B	B	B	A	A	B	A	A	A	A	B	A	A	B	B	B	A	B	A	B	A	B	A	A	B	B	A	B	A	A	A	A	A	B	B	B
snp1192	B	A	B	A	A	A	B	B	B	A	B	B	B	B	B	B	A	A	B	A	A	A	A	B	A	A	B	B	B	A	B	A	B	A	B	A	A	B	B	A	B	A	A	A	A	A	B	B	B
snp1191	B	A	B	A	A	A	B	B	B	A	B	B	B	B	B	B	A	A	B	A	A	A	A	B	A	A	B	B	B	A	B	A	B	A	B	A	A	B	B	A	B	A	A	A	A	A	B	B	B
snp1190	B	A	B	A	A	A	B	B	B	A	B	B	B	B	B	B	A	A	B	A	A	A	A	B	A	A	B	B	B	A	B	A	B	A	B	A	A	B	B	A	B	A	A	A	A	A	B	B	B
snp1189	B	A	B	A	A	A	B	B	B	A	B	B	B	B	B	B	A	A	B	A	A	A	A	B	A	A	B	B	B	A	B	A	B	A	B	A	A	B	B	A	B	A	A	A	A	A	B	B	B
snp1187	B	A	B	A	A	A	B	B	B	A	B	B	B	B	B	B	A	A	B	A	A	A	A	B	A	A	B	B	B	A	B	A	B	A	B	A	A	B	B	A	B	A	A	A	A	A	B	B	B
snp1186	B	A	B	A	A	A	B	B	B	A	B	B	B	B	B	B	A	A	B	A	A	A	A	B	A	A	B	B	B	A	B	A	B	A	B	A	A	B	B	A	B	A	A	A	A	A	B	B	B
snp1185	B	A	B	A	A	A	B	B	B	A	B	B	B	B	B	B	A	A	B	A	A	A	A	B	A	A	B	B	B	A	B	A	B	A	B	A	A	B	B	A	B	A	A	A	A	A	B	B	B
snp1184	B	A	B	A	A	A	B	B	B	A	B	B	B	B	B	B	A	A	B	A	A	A	A	B	A	A	B	B	B	A	B	A	B	A	B	A	A	B	B	A	B	A	A	A	A	A	B	B	B
snp1183	B	A	B	A	A	A	B	B	B	A	B	B	B	B	B	B	A	A	B	A	A	A	A	B	A	A	B	B	B	A	B	A	B	A	B	A	A	B	B	A	B	A	A	A	A	A	B	B	B
snp1188	B	A	B	A	A	A	B	B	B	A	B	B	B	B	B	B	A	A	B	A	A	A	A	B	A	A	B	B	B	A	B	A	B	A	B	A	A	B	B	A	B	A	A	A	A	A	B	B	B
snp1206	B	A	B	A	A	A	B	B	B	A	B	B	B	B	B	B	A	A	B	A	A	A	A	B	A	A	B	B	B	A	B	A	B	A	B	A	A	B	B	A	B	A	A	A	A	A	B	B	B
snp1208	B	A	B	A	A	A	B	B	B	A	B	B	B	B	B	B	A	A	B	A	A	A	A	B	A	A	B	B	B	A	B	A	B	A	B	A	A	B	B	A	B	A	A	A	A	A	B	B	B
snp1207	B	A	B	A	A	A	B	B	B	A	B	B	B	B	B	B	A	A	B	A	A	A	A	B	A	A	B	B	B	A	B	A	B	A	B	A	A	B	B	A	B	A	A	A	A	A	B	B	B
snp1214	B	A	B	A	A	A	B	B	B	A	B	B	B	B	B	B	A	A	B	A	A	A	A	B	A	A	B	B	B	A	B	A	B	A	B	A	A	B	B	A	B	A	A	A	A	A	B	B	B
snp1213	B	A	B	A	A	A	B	B	B	A	B	B	B	B	B	B	A	A	B	A	A	A	A	B	A	A	B	B	B	A	B	A	B	A	B	A	A	B	B	A	B	A	A	A	A	A	B	B	B
snp1212	B	A	B	A	A	A	B	B	B	A	B	B	B	B	B	B	A	A	B	A	A	A	A	B	A	A	B	B	B	A	B	A	B	A	B	A	A	B	B	A	B	A	A	A	A	A	B	B	B
snp1211	B	A	B	A	A	A	B	B	B	A	B	B	B	B	B	B	A	A	B	A	A	A	A	B	A	A	B	B	B	A	B	A	B	A	B	A	A	B	B	A	B	A	A	A	A	A	B	B	B
snp1210	B	A	B	A	A	A	B	B	B	A	B	B	B	B	B	B	A	A	B	A	A	A	A	B	A	A	B	B	B	A	B	A	B	A	B	A	A	B	B	A	B	A	A	A	A	A	B	B	B
snp1209	B	A	B	A	A	A	B	B	B	A	B	B	B	B	B	B	A	A	B	A	A	A	A	B	A	A	B	B	B	A	B	A	B	A	B	A	A	B	B	A	B	A	A	A	A	A	B	B	B
snp1215	B	A	B	A	A	A	B	B	B	A	B	B	B	B	B	B	A	A	B	A	A	A	A	B	A	A	B	B	B	A	B	A	B	A	B	A	A	B	B	A	B	A	A	A	A	A	B	B	B
snp1216	B	A	B	A	A	A	B	B	B	A	B	B	B	B	B	B	A	A	B	A	A	A	A	B	A	A	B	B	B	A	B	A	B	A	B	A	A	B	B	A	B	A	A	A	A	A	B	B	B
snp1217	B	A	B	A	A	A	B	B	B	A	B	B	B	B	B	B	A	A	B	A	A	A	A	B	A	A	B	B	B	A	B	A	B	A	B	A	A	B	B	A	B	A	A	A	A	A	B	B	B
snp1220	B	A	B	A	A	A	B	B	B	A	B	B	B	B	B	B	A	A	B	A	A	A	A	B	A	A	B	B	B	A	B	A	B	A	B	A	A	B	B	B	B	A	A	A	A	A	B	B	B
snp1218	B	A	B	A	A	A	B	B	B	A	B	B	B	B	B	B	A	A	B	A	A	A	A	B	A	A	B	B	B	A	B	A	B	A	B	A	A	B	B	B	B	A	A	A	A	A	B	B	B
snp1219	B	A	B	A	A	A	B	B	B	A	B	B	B	B	B	B	A	A	B	A	A	A	A	B	A	A	B	B	B	A	B	A	B	A	B	A	A	B	B	B	B	A	A	A	A	A	B	B	B
snp1221	B	A	B	A	A	A	B	B	B	A	B	B	B	B	B	B	A	A	B	A	A	A	A	B	A	A	B	B	B	A	B	A	B	A	B	A	A	B	B	B	B	A	A	A	A	A	B	B	B
snp1170	A	A	A	A	A	A	B	B	B	A	B	B	B	B	B	B	A	A	B	A	A	A	A	B	A	A	B	B	B	A	B	A	B	A	B	A	A	B	B	B	B	A	A	A	A	A	B	B	B
snp1222	A	A	A	A	A	A	B	B	B	A	B	B	B	B	B	B	A	A	B	A	A	A	A	B	A	A	B	B	B	A	B	A	B	A	B	A	A	B	B	B	B	A	A	A	A	A	B	B	B
snp1223	A	A	A	A	A	A	B	B	B	A	B	B	B	B	B	B	A	A	B	A	A	A	A	B	A	A	B	B	B	A	B	A	B	A	B	A	A	B	B	B	B	A	A	A	A	A	B	B	B
snp1232	A	A	A	A	A	A	B	B	B	A	B	B	B	B	B	B	A	A	B	A	A	A	A	B	A	A	B	B	B	A	B	A	B	A	B	A	A	B	B	B	B	A	A	A	A	A	B	B	B
snp1233	A	A	A	A	A	A	B	B	B	A	B	B	B	B	B	B	A	A	B	A	A	A	A	B	A	A	B	B	B	A	B	A	B	A	B	A	A	B	B	B	B	A	A	A	A	A	B	B	B
snp1231	A	A	A	A	A	A	B	B	B	A	B	B	B	B	B	B	A	A	B	A	A	A	A	B	A	A	B	B	B	A	B	A	B	A	B	A	A	B	B	B	B	A	A	A	A	A	B	B	B
snp1230	A	A	A	A	A	A	B	B	B	A	B	B	B	B	B	B	A	A	B	A	A	A	A	B	A	A	B	B	B	A	B	A	B	A	B	A	A	B	B	B	B	A	A	A	A	A	B	B	B
snp1229	A	A	A	A	A	A	B	B	B	A	B	B	B	B	B	B	A	A	B	A	A	A	A	B	A	A	B	B	B	A	B	A	B	A	B	A	A	B	B	B	B	A	A	A	A	A	B	B	B
snp1228	A	A	A	A	A	A	B	B	B	A	B	B	B	B	B	B	A	A	B	A	A	A	A	B	A	A	B	B	B	A	B	A	B	A	B	A	A	B	B	B	B	A	A	A	A	A	B	B	B
snp1227	A	A	A	A	A	A	B	B	B	A	B	B	B	B	B	B	A	A	B	A	A	A	A	B	A	A	B	B	B	A	B	A	B	A	B	A	A	B	B	B	B	A	A	A	A	A	B	B	B
snp1224	A	A	A	A	A	A	B	B	B	A	B	B	B	B	B	B	A	A	B	A	A	A	A	B	A	A	B	B	B	A	B	A	B	A	B	A	A	B	B	B	B	A	A	A	A	A	B	B	B
snp1225	A	A	A	A	A	A	B	B	B	A	B	B	B	B	B	B	A	A	B	A	A	A	A	B	A	A	B	B	B	A	B	A	B	A	B	A	A	B	B	B	B	A	A	A	A	A	B	B	B
snp1226	A	A	A	A	A	A	B	B	B	A	B	B	B	B	B	B	A	A	B	A	A	A	A	B	A	A	B	B	B	A	B	A	B	A	B	A	A	B	B	B	B	A	A	A	A	A	B	B	B
snp1236	A	A	A	A	A	A	B	B	B	A	B	B	B	B	B	B	A	A	B	A	A	A	A	B	A	A	B	B	B	A	B	A	B	A	B	A	A	B	B	B	B	A	A	A	A	A	B	B	B
snp1238	A	A	A	A	A	A	B	B	B	A	B	B	B	B	B	B	A	A	B	A	A	A	A	B	A	A	B	B	B	A	B	A	B	A	B	A	A	B	B	B	B	A	A	A	A	A	B	B	B
snp1237	A	A	A	A	A	A	B	B	B	A	B	B	B	B	B	B	A	A	B	A	A	A	A	B	A	A	B	B	B	A	B	A	B	A	B	A	A	B	B	B	B	A	A	A	A	A	B	B	B
snp1235	A	A	A	A	A	A	B	B	B	A	B	B	B	B	B	B	A	A	B	A	A	A	A	B	A	A	B	B	B	A	B	A	B	A	B	A	A	B	B	B	B	A	A	A	A	A	B	B	B
snp1234	A	A	A	A	A	A	B	B	B	A	B	B	B	B	B	B	A	A	B	A	A	A	A	B	A	A	B	B	B	A	B	A	B	A	B	A	A	B	B	B	B	A	A	A	A	A	B	B	B
snp1239	A	A	A	A	A	A	B	B	A	A	B	B	B	B	B	B	A	A	B	A	A	A	A	B	A	A	B	B	B	A	B	A	B	A	B	A	A	B	B	B	B	A	A	A	A	A	B	B	B
snp1240	A	A	A	A	A	A	B	B	A	A	B	B	B	B	B	B	A	A	B	A	A	A	A	B	A	A	B	B	B	A	B	A	B	A	B	A	A	B	B	B	B	A	A	A	A	A	B	B	B
snp1242	A	A	A	A	A	A	B	B	A	A	B	B	A	B	B	B	A	A	B	A	A	A	A	B	A	A	B	B	B	A	B	A	B	A	B	A	A	B	B	B	A	A	A	A	A	A	B	B	B
snp1241	A	A	A	A	A	A	B	B	A	A	B	B	A	B	B	B	A	A	B	A	A	A	A	B	A	A	B	B	B	A	B	A	B	A	B	A	A	B	B	B	A	A	A	A	A	A	B	B	B
snp1247	A	A	A	A	A	A	B	B	A	A	B	B	A	B	B	B	A	A	B	A	A	A	A	B	A	A	B	B	B	A	B	A	B	A	B	A	A	B	B	B	A	A	A	A	A	A	B	B	B
snp1249	A	A	A	A	A	A	B	B	A	A	B	B	A	B	B	B	A	A	B	A	A	A	A	B	A	A	B	B	B	A	B	A	B	A	B	A	A	B	B	B	A	A	A	A	A	A	B	B	B
snp1248	A	A	A	A	A	A	B	B	A	A	B	B	A	B	B	B	A	A	B	A	A	A	A	B	A	A	B	B	B	A	B	A	B	A	B	A	A	B	B	B	A	A	A	A	A	A	B	B	B
snp1246	A	A	A	A	A	A	B	B	A	A	B	B	A	B	B	B	A	A	B	A	A	A	A	B	A	A	B	B	B	A	B	A	B	A	B	A	A	B	B	B	A	A	A	A	A	A	B	B	B
snp1243	A	A	A	A	A	A	B	B	A	A	B	B	A	B	B	B	A	A	B	A	A	A	A	B	A	A	B	B	B	A	B	A	B	A	B	A	A	B	B	B	A	A	A	A	A	A	B	B	B
snp1244	A	A	A	A	A	A	B	B	A	A	B	B	A	B	B	B	A	A	B	A	A	A	A	B	A	A	B	B	B	A	B	A	B	A	B	A	A	B	B	B	A	A	A	A	A	A	B	B	B
snp1245	A	A	A	A	A	A	B	B	A	A	B	B	A	B	B	B	A	A	B	A	A	A	A	B	A	A	B	B	B	A	B	A	B	A	B	A	A	B	B	B	A	A	A	A	A	A	B	B	B
snp1250	A	A	A	A	A	A	B	B	A	A	B	B	A	B	B	B	A	A	B	A	A	A	A	B	A	A	B	B	B	A	B	A	B	A	B	A	A	B	B	B	A	A	B	A	A	A	B	B	B
snp1251	A	A	A	A	A	A	B	B	A	A	B	B	A	B	B	B	A	A	B	A	A	A	A	B	A	A	B	B	B	A	B	A	B	A	B	A	A	B	B	B	A	A	B	A	A	A	B	B	B
snp1252	A	A	A	A	A	A	B	B	A	A	B	B	A	B	B	B	A	A	B	A	A	A	A	B	A	A	B	B	B	A	B	A	B	A	B	A	A	B	B	B	A	A	B	A	A	A	B	B	B
snp1253	A	A	A	A	A	A	B	B	A	A	B	B	A	B	B	B	A	A	B	A	A	A	A	B	A	A	B	B	B	A	B	A	B	A	B	A	A	B	B	B	A	A	B	A	A	A	B	B	B
snp1254	A	A	A	A	A	A	B	B	A	A	B	B	A	B	B	B	A	A	B	A	A	A	A	B	A	A	B	B	B	A	B	A	B	A	B	A	A	B	B	B	A	A	B	A	A	A	B	B	B
snp1255	A	A	A	A	A	A	B	B	A	A	B	B	A	B	B	B	A	A	B	A	A	A	A	B	A	A	B	B	B	A	B	A	B	A	B	A	A	B	B	B	A	A	B	A	A	A	B	B	B
snp1256	A	A	A	A	A	A	B	B	A	A	B	B	A	B	B	B	A	A	B	A	A	A	A	B	A	A	B	B	B	A	B	A	B	A	B	A	A	B	B	B	A	A	B	A	A	A	B	B	B
snp1257	A	A	A	A	A	A	B	B	A	A	B	B	A	B	B	B	A	A	B	A	A	A	A	B	A	A	B	B	B	A	B	A	B	A	B	A	A	B	B	B	A	A	B	A	A	A	B	B	B
snp1258	A	A	A	A	A	A	B	B	A	A	B	B	A	B	B	B	A	A	B	A	A	A	A	B	A	A	B	B	B	A	B	A	B	A	B	A	A	B	B	B	A	A	B	A	A	A	B	B	B
snp1259	A	A	A	A	A	A	B	B	A	A	B	B	A	B	B	B	A	A	B	A	A	A	A	B	A	A	B	B	B	A	B	A	B	A	B	A	A	B	B	B	A	A	B	A	A	A	B	B	B
snp1262	A	A	A	A	A	A	B	B	A	A	B	B	A	B	B	B	A	A	B	A	A	A	A	B	A	A	B	B	B	A	B	A	B	A	B	A	A	B	B	B	A	A	B	A	A	A	B	B	B
snp1264	A	A	A	A	A	A	B	A	A	A	B	B	A	B	B	B	A	A	B	A	A	A	A	B	A	A	B	B	B	A	B	A	B	A	B	A	A	B	B	B	A	A	B	A	A	A	B	B	B
snp1263	A	A	A	A	A	A	B	A	A	A	B	B	A	B	B	B	A	A	B	A	A	A	A	B	A	A	B	B	B	A	B	A	B	A	B	A	A	B	B	B	A	A	B	A	A	A	B	B	B
snp1261	A	A	A	A	A	A	B	A	A	A	B	B	A	B	B	B	A	A	B	A	A	A	A	B	A	A	B	B	B	A	B	A	B	A	B	A	A	B	B	B	A	A	B	A	A	A	B	B	B
snp1260	A	A	A	A	A	A	B	A	A	A	B	B	A	B	B	B	A	A	B	A	A	A	A	B	A	A	B	B	B	A	B	A	B	A	B	A	A	B	B	B	A	A	B	A	A	A	B	B	B
snp1265	A	A	A	A	A	A	B	A	A	A	B	B	A	B	B	B	A	A	B	A	A	A	B	B	A	A	B	B	B	A	B	A	B	A	B	A	A	B	B	B	A	A	B	A	A	A	B	B	B
snp1266	A	A	A	A	A	A	B	A	A	A	B	B	A	B	B	B	A	A	B	A	A	A	B	B	A	A	B	B	B	A	B	A	B	A	B	A	A	B	B	B	A	A	B	A	A	A	A	B	B
snp1273	A	A	A	A	A	A	B	A	A	A	B	B	A	B	B	B	A	A	B	A	A	A	B	B	A	A	B	B	B	A	B	A	B	A	B	A	A	B	B	B	A	A	A	A	A	A	A	B	B
snp1272	A	A	A	A	A	A	B	A	A	A	B	B	A	B	B	B	A	A	B	A	A	A	B	B	A	A	B	B	B	A	B	A	B	A	B	A	A	B	B	B	A	A	A	A	A	A	A	B	B
snp1271	A	A	A	A	A	A	B	A	A	A	B	B	A	B	B	B	A	A	B	A	A	A	B	B	A	A	B	B	B	A	B	A	B	A	B	A	A	B	B	B	A	A	A	A	A	A	A	B	B
snp1270	A	A	A	A	A	A	B	A	A	A	B	B	A	B	B	B	A	A	B	A	A	A	B	B	A	A	B	B	B	A	B	A	B	A	B	A	A	B	B	B	A	A	A	A	A	A	A	B	B
snp1269	A	A	A	A	A	A	B	A	A	A	B	B	A	B	B	B	A	A	B	A	A	A	B	B	A	A	B	B	B	A	B	A	B	A	B	A	A	B	B	B	A	A	A	A	A	A	A	B	B
snp1268	A	A	A	A	A	A	B	A	A	A	B	B	A	B	B	B	A	A	B	A	A	A	B	B	A	A	B	B	B	A	B	A	B	A	B	A	A	B	B	B	A	A	A	A	A	A	A	B	B
snp1267	A	A	A	A	A	A	B	A	A	A	B	B	A	B	B	B	A	A	B	A	A	A	B	B	A	A	B	B	B	A	B	A	B	A	B	A	A	B	B	B	A	A	A	A	A	A	A	B	B
snp1275	A	A	A	A	A	A	B	A	A	A	B	B	A	B	B	B	A	A	B	A	A	A	B	B	A	A	B	B	B	A	B	A	B	A	B	A	A	B	B	B	A	A	A	A	A	A	A	B	B
snp1274	A	A	A	A	A	A	B	A	A	A	B	B	A	B	B	B	A	A	B	A	A	A	B	B	A	A	B	B	B	A	B	A	B	A	B	A	A	B	B	B	A	A	A	A	A	A	A	B	B
snp1276	A	A	A	A	A	A	B	A	A	A	B	B	A	B	B	B	A	A	B	A	A	A	B	B	A	A	B	B	B	A	B	A	B	A	B	A	A	B	B	B	A	A	A	A	A	A	A	B	B
snp1277	A	A	A	A	A	A	B	A	A	A	B	B	A	B	B	B	A	A	B	A	A	A	B	B	A	A	B	B	B	A	B	A	B	A	B	A	A	B	B	B	A	A	A	A	A	A	A	B	B
snp1278	A	A	A	A	A	A	B	A	A	A	B	B	A	B	B	B	A	A	B	A	A	A	B	B	A	A	B	B	B	A	B	A	B	A	B	A	A	B	B	B	A	A	A	A	A	A	A	B	B
snp1283	A	A	A	A	A	A	B	A	A	A	B	B	A	B	B	B	A	A	B	A	A	A	B	B	A	A	B	B	B	A	B	A	B	A	B	A	A	B	B	B	A	A	A	A	A	A	A	B	B
snp1286	A	A	A	A	A	A	B	A	A	A	B	B	A	B	B	B	A	A	B	A	A	A	B	B	A	A	B	B	B	A	B	A	B	A	B	A	A	B	B	B	A	A	A	A	A	A	A	B	B
snp1282	A	A	A	A	A	A	B	A	A	A	B	B	A	B	B	B	A	A	B	A	A	A	B	B	A	A	B	B	B	A	B	A	B	A	B	A	A	B	B	B	A	A	A	A	A	A	A	B	B
snp1281	A	A	A	A	A	A	B	A	A	A	B	B	A	B	B	B	A	A	B	A	A	A	B	B	A	A	B	B	B	A	B	A	B	A	B	A	A	B	B	B	A	A	A	A	A	A	A	B	B
snp1280	A	A	A	A	A	A	B	A	A	A	B	B	A	B	B	B	A	A	B	A	A	A	B	B	A	A	B	B	B	A	B	A	B	A	B	A	A	B	B	B	A	A	A	A	A	A	A	B	B
snp1279	A	A	A	A	A	A	B	A	A	A	B	B	A	B	B	B	A	A	B	A	A	A	B	B	A	A	B	B	B	A	B	A	B	A	B	A	A	B	B	B	A	A	A	A	A	A	A	B	B
snp1288	A	A	A	A	A	A	B	A	A	A	B	B	A	B	B	B	A	A	B	A	A	A	B	B	A	A	B	B	B	A	B	A	B	A	B	A	A	B	B	B	A	A	A	A	A	A	A	B	B
snp1287	A	A	A	A	A	A	B	A	A	A	B	B	A	B	B	B	A	A	B	A	A	A	B	B	A	A	B	B	B	A	B	A	B	A	B	A	A	B	B	B	A	A	A	A	A	A	A	B	B
snp1285	A	A	A	A	A	A	B	A	A	A	B	B	A	B	B	B	A	A	B	A	A	A	B	B	A	A	B	B	B	A	B	A	B	A	B	A	A	B	B	B	A	A	A	A	A	A	A	B	B
snp1284	A	A	A	A	A	A	B	A	A	A	B	B	A	B	B	B	A	A	B	A	A	A	B	B	A	A	B	B	B	A	B	A	B	A	B	A	A	B	B	B	A	A	A	A	A	A	A	B	B
snp1290	A	A	A	A	A	A	B	A	A	A	B	B	A	B	B	B	A	A	B	A	A	B	B	B	A	A	B	B	B	A	B	A	B	A	B	A	A	B	B	B	A	A	B	A	A	A	A	B	B
snp1289	A	A	A	A	A	A	B	A	A	A	B	B	A	B	B	B	A	A	B	A	A	B	B	B	A	A	B	B	B	A	B	A	B	A	B	A	A	B	B	B	A	A	B	A	A	A	A	B	B
snp1291	A	A	A	A	A	A	B	A	A	A	B	B	A	B	B	B	A	A	B	A	A	B	B	B	A	A	B	B	B	A	B	A	B	A	B	A	A	B	B	B	A	A	B	A	A	A	A	B	B
snp1292	A	A	A	A	A	A	B	A	A	A	B	B	A	B	B	B	A	A	B	A	A	B	B	B	A	A	B	B	B	A	B	A	B	A	B	A	A	B	B	B	A	A	B	A	A	A	A	B	B
snp1301	A	A	A	A	A	A	B	A	A	A	B	B	A	B	B	B	A	A	B	A	A	B	B	B	A	A	B	B	B	A	B	A	B	A	B	A	A	B	B	B	A	A	B	A	A	A	A	B	B
snp1299	A	A	A	A	A	A	B	A	A	A	B	B	A	B	B	B	A	A	B	A	A	B	B	B	A	A	B	B	B	A	B	A	B	A	B	A	A	B	B	B	A	A	B	A	A	A	A	B	B
snp1300	A	A	A	A	A	A	B	A	A	A	B	B	A	B	B	B	A	A	B	A	A	B	B	B	A	A	B	B	B	A	B	A	B	A	B	A	A	B	B	B	A	A	A	A	A	A	A	B	B
snp1294	A	A	A	A	A	A	B	A	A	A	B	B	A	B	B	B	A	A	B	A	A	B	B	B	A	A	B	B	B	A	B	A	B	A	B	A	A	B	B	B	A	A	A	A	A	A	A	B	B
snp1295	A	A	A	A	A	A	B	A	A	A	B	B	A	B	B	B	A	A	B	A	A	B	B	B	A	A	B	B	B	A	B	A	B	A	B	A	A	B	B	B	A	A	A	A	A	A	A	B	B
snp1296	A	A	A	A	A	A	B	A	A	A	B	B	A	B	B	B	A	A	B	A	A	B	B	B	A	A	B	B	B	A	B	A	B	A	B	A	A	B	B	B	A	A	A	A	A	A	A	B	B
snp1297	A	A	A	A	A	A	B	A	A	A	B	B	A	B	B	B	A	A	B	A	A	B	B	B	A	A	B	B	B	A	B	A	B	A	B	A	A	B	B	B	A	A	A	A	A	A	A	B	B
snp1298	A	A	A	A	A	A	B	A	A	A	B	B	A	B	B	B	A	A	B	A	A	B	B	B	A	A	B	B	B	A	B	A	B	A	B	A	A	B	B	B	A	A	A	A	A	A	A	B	B
snp1293	A	A	A	A	A	A	B	A	A	A	B	B	A	B	B	B	A	A	B	A	A	B	B	B	A	A	B	B	B	A	B	A	B	A	B	A	A	B	B	B	A	A	A	A	A	A	A	B	B
snp1302	A	A	A	A	A	A	B	A	A	A	B	B	A	B	B	B	A	A	B	A	A	B	B	B	A	A	B	B	B	A	B	A	B	A	B	A	A	B	B	B	A	A	A	A	A	A	A	B	B
snp1306	A	A	A	A	A	A	B	A	A	A	B	B	A	B	B	B	A	A	B	A	A	B	B	B	A	A	B	B	B	A	B	A	B	A	B	A	A	B	B	B	A	A	A	A	A	A	A	B	B
snp1308	A	A	A	A	A	A	B	A	A	A	B	B	A	B	B	B	A	A	B	A	A	B	B	B	A	A	B	B	B	A	B	A	B	A	B	A	A	B	B	B	A	A	A	A	A	A	A	B	B
snp1307	A	A	A	A	A	A	B	A	A	A	B	B	A	B	B	B	A	A	B	A	A	B	B	B	A	A	B	B	B	A	B	A	B	A	B	A	A	B	B	B	A	A	A	A	A	A	A	B	B
snp1305	A	A	A	A	A	A	B	A	A	A	B	B	A	B	B	B	A	A	B	A	A	B	B	B	A	A	B	B	B	A	B	A	B	A	B	A	A	B	B	B	A	A	A	A	A	A	A	B	B
snp1304	A	A	A	A	A	A	B	A	A	A	B	B	A	B	B	B	A	A	B	A	A	B	B	B	A	A	B	B	B	A	B	A	B	A	B	A	A	B	B	B	A	A	A	A	A	A	A	B	B
snp1303	A	A	A	A	A	A	B	A	A	A	B	B	A	B	B	B	A	A	B	A	A	B	B	B	A	A	B	B	B	A	B	A	B	A	B	A	A	B	B	B	A	A	A	A	A	A	A	B	B
snp1309	A	A	A	A	A	A	B	A	A	A	B	B	A	B	B	B	A	A	B	A	A	B	B	B	A	A	B	B	B	A	B	A	B	A	B	A	A	B	B	B	A	A	A	A	A	A	A	B	B
snp1311	A	A	A	A	A	A	B	A	A	A	B	B	A	B	B	B	A	A	B	A	A	B	B	B	A	A	B	B	B	A	B	A	B	A	B	A	A	B	B	B	A	A	A	A	A	A	A	B	B
snp1310	A	A	A	A	A	A	B	A	A	A	B	B	A	B	B	B	A	A	B	A	A	B	B	B	A	A	B	B	B	A	B	A	B	A	B	A	A	B	B	B	A	A	A	A	A	A	A	B	B
snp1312	A	A	A	A	A	A	B	A	A	A	B	B	A	B	B	B	A	A	B	A	A	B	B	B	A	A	B	B	B	A	B	A	B	A	B	A	A	B	B	B	A	A	A	A	A	A	A	B	B
snp1313	A	A	A	A	A	A	B	A	A	A	B	B	A	B	B	B	A	A	B	A	A	B	B	B	A	A	B	B	B	A	B	A	B	A	B	A	A	B	B	B	A	A	A	A	A	A	A	B	B
snp1323	A	A	A	A	A	A	B	A	A	A	B	B	A	B	B	B	A	A	B	A	A	B	B	B	A	A	B	B	B	A	B	A	B	A	B	A	A	B	B	B	A	A	A	A	A	A	A	B	B
snp1325	A	A	A	A	A	A	B	A	A	A	B	B	A	B	B	B	A	A	B	A	A	B	B	B	A	A	B	B	B	A	B	A	B	A	B	A	A	B	B	B	A	A	A	A	A	A	A	B	B
snp1324	A	A	A	A	A	A	B	A	A	A	B	B	A	B	B	B	A	A	B	A	A	B	B	B	A	A	B	B	B	A	B	A	B	A	B	A	A	B	B	B	A	A	A	A	A	A	A	B	B
snp1322	A	A	A	A	A	A	B	A	A	A	B	B	A	B	B	B	A	A	B	A	A	B	B	B	A	A	B	B	B	A	B	A	B	A	B	A	A	B	B	B	A	A	A	A	A	A	A	B	B
snp1321	A	A	A	A	A	A	B	A	A	A	B	B	A	B	B	B	A	A	B	A	A	B	B	B	A	A	B	B	B	A	B	A	B	A	B	A	A	B	B	B	A	A	A	A	A	A	A	B	B
snp1320	A	A	A	A	A	A	B	A	A	A	B	B	A	B	B	B	A	A	B	A	A	B	B	B	A	A	B	B	B	A	B	A	B	A	B	A	A	B	B	B	A	A	A	A	A	A	A	B	B
snp1319	A	A	A	A	A	A	B	A	A	A	B	B	A	B	B	B	A	A	B	A	A	B	B	B	A	A	B	B	B	A	B	A	B	A	B	A	A	B	B	B	A	A	A	A	A	A	A	B	B
snp1318	A	A	A	A	A	A	B	A	A	A	B	B	A	B	B	B	A	A	B	A	A	B	B	B	A	A	B	B	B	A	B	A	B	A	B	A	A	B	B	B	A	A	A	A	A	A	A	B	B
snp1317	A	A	A	A	A	A	B	A	A	A	B	B	A	B	B	B	A	A	B	A	A	B	B	B	A	A	B	B	B	A	B	A	B	A	B	A	A	B	B	B	A	A	A	A	A	A	A	B	B
snp1316	A	A	A	A	A	A	B	A	A	A	B	B	A	B	B	B	A	A	B	A	A	B	B	B	A	A	B	B	B	A	B	A	B	A	B	A	A	B	B	B	A	A	A	A	A	A	A	B	B
snp1315	A	A	A	A	A	A	B	A	A	A	B	B	A	B	B	B	A	A	B	A	A	B	B	B	A	A	B	B	B	A	B	A	B	A	B	A	A	B	B	B	A	A	A	A	A	A	A	B	B
snp1314	A	A	A	A	A	A	B	A	A	A	B	B	A	B	B	B	A	A	B	A	A	B	B	B	A	A	B	B	B	A	B	A	B	A	B	A	A	B	B	B	A	A	A	A	A	A	A	B	B
snp1329	A	A	A	A	A	A	B	A	A	A	B	B	A	B	B	B	A	A	B	A	A	B	B	B	A	A	B	B	B	A	B	A	B	A	B	A	A	B	B	B	A	A	A	A	A	A	A	B	B
snp1328	A	A	A	A	A	A	B	A	A	A	B	B	A	B	B	B	A	A	B	A	A	B	B	B	A	A	B	B	B	A	B	A	B	A	B	A	A	B	B	B	A	A	A	A	A	A	A	B	B
snp1327	A	A	A	A	A	A	B	A	A	A	B	B	A	B	B	B	A	A	B	A	A	B	B	B	A	A	B	B	B	A	B	A	B	A	B	A	A	B	B	B	A	A	A	A	A	A	A	B	B
snp1326	A	A	A	A	A	A	B	A	A	A	B	B	A	B	B	B	A	A	B	A	A	B	B	B	A	A	B	B	B	A	B	A	B	A	B	A	A	B	B	B	A	A	A	A	A	A	A	B	B
snp1330	A	A	A	A	A	A	A	A	A	A	A	B	A	B	B	B	A	A	B	A	A	B	B	B	A	A	B	B	B	A	B	A	B	A	B	A	A	B	B	B	A	A	A	A	A	A	A	B	B
snp1332	A	A	A	A	A	A	A	A	A	A	A	B	A	B	A	B	A	B	B	A	A	B	B	B	A	B	B	A	B	A	B	B	B	A	B	A	A	B	B	B	A	A	A	A	A	A	A	A	B
snp1333	A	A	A	A	A	A	A	A	A	A	A	B	A	B	A	B	A	B	B	A	A	B	B	B	A	B	B	A	B	A	B	B	B	A	B	A	A	B	B	B	A	A	A	A	A	A	A	A	B
snp1331	A	A	A	A	A	A	A	A	A	A	A	B	A	B	A	B	A	B	B	A	A	B	B	B	A	B	B	A	B	A	B	B	B	A	B	A	A	B	B	B	A	A	A	A	A	A	A	A	B
snp1334	A	A	A	A	A	A	A	A	A	A	A	B	A	B	A	B	A	B	B	A	A	B	B	B	A	B	B	A	B	A	B	B	B	A	B	A	A	B	B	B	A	A	A	A	A	A	A	A	B
snp1336	A	A	A	A	A	A	A	A	A	A	A	B	A	B	A	B	A	B	B	A	A	B	B	B	A	B	B	A	B	A	B	B	B	A	B	A	A	B	B	B	A	A	A	A	A	A	A	A	B
snp1335	A	A	A	A	A	A	A	A	A	A	A	B	A	B	A	B	A	B	B	A	A	B	B	B	A	B	B	A	B	A	B	B	B	A	B	A	A	B	B	B	A	A	A	A	A	A	A	A	B
snp1342	A	A	A	B	A	A	A	A	A	A	A	B	A	B	A	B	A	B	B	A	A	B	B	B	A	B	B	A	B	A	B	B	B	A	B	A	A	B	B	B	A	B	A	A	A	A	A	A	A
snp1344	A	A	A	B	A	A	A	A	A	A	A	B	A	B	A	B	A	B	B	A	A	B	B	B	A	B	B	A	B	A	B	B	B	A	B	A	A	B	B	B	A	B	A	A	A	A	A	A	A
snp1343	A	A	A	B	A	A	A	A	A	A	A	B	A	B	A	B	A	B	B	A	A	B	B	B	A	B	B	A	B	A	B	B	B	A	B	A	A	B	B	B	A	B	A	A	A	A	A	A	A
snp1341	A	A	A	B	A	A	A	A	A	A	A	B	A	B	A	B	A	B	B	A	A	B	B	B	A	B	B	A	B	A	B	B	B	A	B	A	A	B	B	B	A	B	A	A	A	A	A	A	A
snp1340	A	A	A	B	A	A	A	A	A	A	A	B	A	B	A	B	A	B	B	A	A	B	B	B	A	B	B	A	B	A	B	B	B	A	B	A	A	B	B	B	A	B	A	A	A	A	A	A	A
snp1339	A	A	A	B	A	A	A	A	A	A	A	B	A	B	A	B	A	B	B	A	A	B	B	B	A	B	B	A	B	A	B	B	B	A	B	A	A	B	B	B	A	B	A	A	A	A	A	A	A
snp1337	A	A	A	B	A	A	A	A	A	A	A	B	A	B	A	B	A	B	B	A	A	B	B	B	A	B	B	A	B	A	B	B	B	A	B	A	A	B	B	B	A	B	A	A	A	A	A	A	A
snp1338	A	A	A	B	A	A	A	A	A	A	A	B	A	B	A	B	A	B	B	A	A	B	B	B	A	B	B	A	B	A	B	B	B	A	B	A	A	B	B	B	A	B	A	A	A	A	A	A	A
snp1345	A	A	A	B	A	A	A	A	A	A	A	B	A	B	A	B	A	B	B	A	A	B	B	B	A	B	B	A	B	A	B	B	A	A	B	A	A	B	B	B	A	B	B	A	A	A	A	A	A
snp1346	A	A	A	B	A	A	A	A	A	A	A	B	A	B	A	B	A	B	B	A	A	B	B	B	A	B	B	A	B	A	B	B	A	A	B	A	A	B	B	B	A	B	B	A	A	A	A	A	A
snp1348	A	A	A	B	A	A	A	A	A	A	A	B	A	B	A	B	A	B	B	A	A	B	B	B	A	B	B	A	B	A	B	B	A	A	B	A	A	B	B	B	A	B	B	A	A	A	A	A	A
snp1347	A	A	A	B	A	A	A	A	A	A	A	B	A	B	A	B	A	B	B	A	A	B	B	B	A	B	B	A	B	A	B	B	A	A	B	A	A	B	B	B	A	B	B	A	A	A	A	A	A
snp1351	A	A	A	B	A	A	A	A	A	A	A	B	A	B	A	B	A	B	B	A	A	B	B	B	A	B	B	A	B	A	B	B	A	A	B	A	A	B	B	B	A	B	B	A	A	A	A	A	A
snp1350	A	A	A	B	A	A	A	A	A	A	A	B	A	B	A	B	A	B	B	A	A	B	B	B	A	B	B	A	B	A	B	B	A	A	B	A	A	B	B	B	A	B	B	A	A	A	A	A	A
snp1349	A	A	A	B	A	A	A	A	A	A	A	B	A	B	A	B	A	B	B	A	A	B	B	B	A	B	B	A	B	A	B	B	A	A	B	A	A	B	B	B	A	B	B	A	A	A	A	A	A
snp1354	A	A	A	B	A	A	A	A	A	A	A	B	A	B	A	B	A	B	B	A	A	B	B	B	A	B	B	A	B	A	B	B	A	A	B	A	A	B	B	B	A	B	B	A	A	A	A	A	A
snp1357	A	A	A	B	A	A	A	A	A	A	A	B	A	B	A	B	A	B	B	A	A	B	B	B	A	B	B	A	B	A	B	B	A	A	B	A	A	B	B	B	A	B	B	A	A	A	A	A	A
snp1352	A	A	A	B	A	A	A	A	A	A	A	B	A	B	A	B	A	B	B	A	A	B	B	B	A	B	B	A	B	A	B	B	A	A	B	A	A	B	B	B	A	B	B	A	A	A	A	A	A
snp1353	A	A	A	B	A	A	A	A	A	A	A	B	A	B	A	B	A	B	B	A	A	B	B	B	A	B	B	A	B	A	B	B	A	A	B	A	A	B	B	B	A	B	B	A	A	A	A	A	A
snp1355	A	A	A	B	A	A	A	A	A	A	A	B	A	B	A	B	A	B	B	A	A	B	B	B	A	B	B	A	B	A	B	B	A	A	B	A	A	B	B	B	A	B	B	A	A	A	A	A	A
snp1356	A	A	A	B	A	A	A	A	A	A	A	B	A	B	A	B	A	B	B	A	A	B	B	B	A	B	B	A	B	A	B	B	A	A	B	A	A	B	B	B	A	B	B	A	A	A	A	A	A
snp1358	A	A	A	B	A	A	A	A	A	A	A	B	A	B	A	B	A	B	B	A	A	B	B	B	A	B	B	A	B	A	B	B	B	A	B	A	A	B	B	B	A	B	B	A	A	A	A	A	A
snp1359	A	A	A	B	A	A	A	A	A	A	A	B	A	B	A	B	A	B	B	A	A	B	B	B	A	B	B	A	B	A	B	B	B	A	B	A	A	B	B	B	A	B	B	A	A	A	A	A	A
snp1360	A	B	A	B	A	A	A	B	B	A	B	B	A	A	B	B	B	A	B	B	A	A	B	B	B	A	B	A	A	A	B	A	B	A	A	A	A	A	A	B	B	A	A	B	B	A	B	B	A
snp1361	A	B	A	B	A	A	A	B	B	A	B	B	A	A	B	B	B	A	B	B	A	A	B	B	B	A	B	A	A	A	B	A	B	A	A	A	A	A	A	B	B	A	A	B	B	A	B	B	A
snp1363	A	B	A	B	A	A	A	B	B	A	B	B	A	A	B	B	B	A	B	B	A	A	B	B	B	A	B	A	A	A	B	A	B	A	A	A	A	A	A	B	B	A	A	B	B	A	B	B	A
snp1362	A	B	A	B	A	A	A	B	B	A	B	B	A	A	B	B	B	A	B	B	A	A	B	B	B	A	B	A	A	A	B	A	B	A	A	A	A	A	A	B	B	A	A	B	B	A	B	B	A
snp1364	A	B	A	B	A	A	A	B	B	A	B	B	A	A	B	B	B	A	B	B	A	A	B	B	B	A	B	A	A	A	B	A	B	A	A	A	A	A	A	B	B	A	A	B	B	A	B	B	A
snp1365	A	B	A	B	A	A	A	B	B	A	B	B	A	A	B	B	B	A	B	B	A	A	B	B	B	A	B	A	A	A	B	A	B	A	A	A	A	A	A	B	B	A	A	B	B	A	B	B	A
snp1367	A	B	A	B	A	B	A	B	B	B	B	B	A	A	B	B	B	A	B	B	A	A	B	B	B	A	B	A	A	A	B	A	B	A	A	A	A	A	A	B	B	A	A	B	B	A	B	B	A
snp1366	A	B	A	B	A	B	A	B	B	B	B	B	A	A	B	B	B	A	B	B	A	A	B	B	B	A	B	A	A	A	B	A	B	A	A	A	A	A	A	B	B	A	A	B	B	A	B	B	A
snp1368	A	B	A	B	A	B	A	B	B	B	B	B	A	A	B	B	B	A	B	B	A	A	B	B	B	A	B	A	A	A	B	A	B	A	A	A	A	A	A	B	B	A	A	B	B	A	B	B	A
snp1370	A	B	A	B	A	B	A	B	B	B	B	B	A	A	B	B	B	A	B	B	A	A	B	B	B	A	B	A	A	A	B	A	B	A	A	A	A	A	A	B	B	A	A	B	B	A	B	B	A
snp1369	A	B	A	B	A	B	A	B	B	B	B	B	A	A	B	B	B	A	B	B	A	A	B	B	B	A	B	A	A	A	B	A	B	A	A	A	A	A	A	B	B	A	A	B	B	A	B	B	A
snp1371	A	B	A	B	A	B	A	B	B	B	B	B	A	A	B	A	B	A	B	B	A	A	B	B	B	A	B	A	A	A	B	A	B	A	A	A	A	A	A	B	B	A	A	B	B	A	B	B	A
snp1372	A	B	A	B	A	B	A	B	B	B	B	B	A	A	B	A	B	A	B	B	A	A	B	B	B	A	B	A	A	A	B	A	B	A	A	A	A	A	A	B	B	A	A	B	B	A	B	B	A
snp1376	A	B	A	B	A	B	A	B	B	B	B	B	A	A	B	A	B	A	B	B	A	A	B	B	B	A	B	A	A	A	B	A	B	A	A	A	A	A	A	B	B	A	A	B	B	A	B	B	A
snp1375	A	B	A	B	A	B	A	B	B	B	B	B	A	A	B	A	B	A	B	B	A	A	B	B	B	A	B	A	A	A	B	A	B	A	A	A	A	A	A	B	B	A	A	B	B	A	B	B	A
snp1374	A	B	A	B	A	B	A	B	B	B	B	B	A	A	B	A	B	A	B	B	A	A	B	B	B	A	B	A	A	A	B	A	B	A	A	A	A	A	A	B	B	B	A	B	B	A	B	B	A
snp1373	A	B	A	B	A	B	A	B	B	B	B	B	A	A	B	A	B	A	B	B	A	A	B	B	B	A	B	A	A	A	B	A	B	A	A	A	A	A	A	B	B	B	A	B	B	A	B	B	A
snp1377	A	B	A	B	A	B	A	B	B	B	B	B	B	A	B	A	B	A	B	B	A	A	B	B	B	A	B	A	A	A	B	A	B	A	A	A	A	A	A	B	B	B	A	B	B	A	B	B	A
snp1378	A	B	A	B	A	B	A	B	B	B	B	B	B	A	B	A	B	A	B	B	A	A	B	B	B	A	B	A	A	A	B	A	B	A	A	A	A	A	A	B	B	B	A	B	B	A	B	B	A
snp1379	A	B	A	B	A	B	A	B	B	B	B	B	B	A	B	A	B	A	B	B	A	A	B	B	B	A	B	A	A	A	B	A	B	A	A	A	A	A	A	B	B	B	A	B	B	A	B	B	A
snp1383	A	B	A	B	A	B	A	B	B	B	B	B	B	A	B	A	B	A	B	B	A	A	B	B	B	A	B	A	A	A	B	A	B	A	A	A	A	A	A	B	B	B	A	B	B	A	B	B	A
snp1382	A	B	A	B	A	B	A	B	B	B	B	B	B	A	B	A	B	A	B	B	A	A	B	B	B	A	B	A	A	A	B	A	B	A	A	A	A	A	A	B	B	B	A	B	B	A	B	B	A
snp1380	A	B	A	B	A	B	A	B	B	B	B	B	B	A	B	A	B	A	B	B	A	A	B	B	B	A	B	A	A	A	B	A	B	A	A	A	A	A	A	B	B	B	A	B	B	A	B	B	A
snp1381	A	B	A	B	A	B	A	B	B	B	B	B	B	A	B	A	B	A	B	B	A	A	B	B	B	A	B	A	A	A	B	A	B	A	A	A	A	A	A	B	B	B	A	B	B	A	B	B	A
snp1384	A	B	A	B	A	B	A	B	B	B	B	B	B	A	B	A	B	A	B	B	A	A	B	B	B	A	B	A	A	A	B	A	B	A	A	A	A	A	A	B	B	B	A	B	B	A	B	B	A
snp1385	A	B	A	B	A	B	A	B	B	B	B	B	B	A	B	A	B	A	B	B	A	A	B	B	B	A	B	A	A	A	B	A	B	A	A	A	A	A	A	B	B	B	A	B	B	A	B	B	A
snp1386	A	B	A	B	A	B	A	B	B	B	B	B	B	A	B	A	B	A	B	B	A	A	B	B	B	A	B	A	A	A	B	A	B	A	A	A	A	A	A	B	B	B	A	B	B	A	B	B	A
snp1388	A	B	A	B	A	B	A	B	B	B	B	B	B	A	B	A	B	A	B	B	A	A	A	B	B	A	B	A	A	A	B	A	B	A	A	A	A	A	A	B	B	B	A	B	B	A	B	B	A
snp1389	A	B	A	B	A	B	A	B	A	B	B	B	B	A	B	A	B	A	B	B	A	A	A	B	B	A	B	A	A	A	B	A	B	A	A	A	A	A	A	B	B	B	A	B	B	A	B	B	A
snp1387	A	B	A	B	A	B	A	B	A	B	B	B	B	A	B	A	B	A	B	B	A	A	A	B	B	A	B	A	A	A	B	A	B	A	A	A	A	A	A	B	B	B	A	B	B	A	B	B	A
snp1391	A	B	A	B	A	B	A	B	A	B	B	B	B	A	B	A	B	A	B	B	A	A	A	B	B	A	B	A	A	B	B	A	A	A	A	A	A	A	A	B	B	B	A	B	B	A	B	B	A
snp1390	A	B	A	B	A	B	A	B	A	B	B	B	B	A	B	A	B	A	B	B	A	A	A	B	B	A	B	A	A	B	B	A	A	A	A	A	A	A	A	B	B	B	A	B	B	A	B	B	A
snp1392	A	B	A	B	A	B	A	B	A	B	B	B	B	A	B	A	B	A	B	B	A	A	A	B	B	A	B	A	A	B	B	A	A	A	A	A	A	A	A	B	B	B	A	B	B	A	B	B	A
snp1393	A	B	A	B	A	B	A	B	A	B	B	B	B	A	B	A	B	A	B	B	A	A	A	B	B	A	B	A	A	B	B	A	A	A	A	A	A	A	A	B	B	B	A	B	B	A	B	B	A
snp1395	A	B	A	B	A	B	A	B	A	B	B	B	B	A	A	A	B	A	B	B	A	A	A	B	B	A	B	A	A	B	B	A	A	A	A	A	A	A	A	B	B	B	A	B	B	A	B	B	A
snp1396	A	B	A	B	A	B	A	B	A	B	B	B	B	A	A	A	B	A	B	B	A	A	A	B	B	A	B	A	A	B	B	A	A	A	A	A	A	A	A	B	B	B	A	B	B	A	B	B	A
snp1394	A	B	A	B	A	B	A	B	A	B	B	B	B	A	A	A	B	A	B	B	A	A	A	B	B	A	B	A	A	B	B	A	A	A	A	A	A	A	A	B	B	B	A	B	B	A	B	B	A
snp1397	A	B	A	B	A	B	A	B	A	B	A	B	B	A	A	A	B	A	B	B	A	B	A	B	B	A	B	A	A	B	B	A	A	B	B	A	A	A	A	B	B	B	A	B	B	A	B	B	A
snp1399	A	B	A	B	A	B	A	B	A	B	A	B	B	A	A	A	B	A	B	B	A	B	A	B	B	A	B	A	A	B	B	A	A	B	B	A	A	A	A	B	B	B	A	B	B	A	B	B	A
snp1398	A	B	A	B	A	B	A	B	A	B	A	B	B	A	A	A	B	A	B	B	A	B	A	B	B	A	B	A	A	B	B	A	A	B	B	A	A	A	A	B	B	B	A	B	B	A	B	B	A
snp1400	A	B	A	B	A	B	B	B	A	B	A	B	B	A	A	A	B	A	B	B	A	B	A	B	B	A	B	A	A	B	B	A	A	B	B	A	A	A	A	B	B	B	A	B	B	A	B	B	A
snp1401	A	B	A	B	A	B	B	B	A	B	A	B	B	A	A	A	B	A	B	B	A	B	A	B	B	A	B	A	A	B	B	A	A	B	B	A	A	B	A	B	B	B	A	B	B	A	B	B	A
snp1402	A	B	A	B	A	B	B	B	A	B	A	B	B	A	A	A	B	A	B	B	A	B	A	B	B	A	B	A	A	B	B	A	A	B	B	A	A	B	A	B	B	B	A	B	B	A	B	B	A
snp1405	A	B	A	B	A	B	B	B	A	B	A	B	B	A	A	A	B	A	B	B	A	B	A	B	B	A	B	A	A	B	B	A	A	B	B	B	A	B	B	B	B	B	A	B	B	A	B	B	A
snp1404	A	B	A	B	A	B	B	B	A	B	A	B	B	A	A	A	B	A	B	B	A	B	A	B	B	A	B	A	A	B	B	A	A	B	B	B	A	B	B	B	B	B	A	B	B	A	B	B	A
snp1403	A	B	A	B	A	B	B	B	A	B	A	B	B	A	A	A	B	A	B	B	A	B	A	B	B	A	B	A	A	B	B	A	A	B	B	B	A	B	B	B	B	B	A	B	B	A	B	B	A
snp1406	A	B	A	B	A	B	B	B	A	B	A	B	B	A	A	A	B	A	B	B	A	B	A	B	B	A	B	A	A	B	B	A	A	B	B	B	A	B	B	B	B	B	A	B	B	A	B	B	A
snp1407	A	B	A	B	A	B	B	B	A	B	A	B	B	A	A	A	B	A	B	B	A	B	A	B	B	A	B	A	A	B	B	A	A	B	B	B	A	B	B	B	B	B	A	B	B	A	B	B	A
snp1413	A	B	A	B	A	B	B	B	A	B	A	B	B	A	A	A	B	A	B	A	A	B	A	B	B	A	B	A	A	B	B	B	A	B	B	B	A	B	B	B	B	B	A	B	B	A	B	B	A
snp1412	A	B	A	B	A	B	B	B	A	B	A	B	B	A	A	A	B	A	B	A	A	B	A	B	B	A	B	A	A	B	B	B	A	B	B	B	A	B	B	B	B	B	A	B	B	A	B	B	A
snp1408	A	B	A	B	A	B	B	B	A	B	A	B	B	A	A	A	B	A	B	A	A	B	A	B	B	A	B	A	A	B	B	B	A	B	B	B	A	B	B	B	B	B	A	B	B	A	B	B	A
snp1409	A	B	A	B	A	B	B	B	A	B	A	B	B	A	A	A	B	A	B	A	A	B	A	B	B	A	B	A	A	B	B	B	A	B	B	B	A	B	B	B	B	B	A	B	B	A	B	B	A
snp1411	A	B	A	B	A	B	B	B	A	B	A	B	B	A	A	A	B	A	B	A	A	B	A	B	B	A	B	A	A	B	B	B	A	B	B	B	A	B	B	B	B	B	A	B	B	A	B	B	A
snp1410	A	B	A	B	A	B	B	B	A	B	A	B	B	A	A	A	B	A	B	A	A	B	A	B	B	A	B	A	A	B	B	B	A	B	B	B	A	B	B	B	B	B	A	B	B	A	B	B	A
snp1414	A	B	A	B	A	B	B	B	A	B	A	B	B	A	A	A	B	A	B	A	A	B	A	B	B	A	B	A	A	B	B	B	A	B	B	B	A	B	B	B	B	B	A	B	B	A	B	B	A
snp1415	A	B	A	B	A	B	B	B	A	B	A	B	B	A	A	A	B	A	B	A	A	B	A	B	B	A	B	A	A	B	B	B	A	B	B	B	A	B	B	B	B	B	A	B	B	A	B	B	A
snp1416	A	B	A	B	A	B	B	B	A	B	A	B	B	A	A	A	B	A	B	A	A	B	A	B	B	A	B	A	A	B	B	B	A	B	B	B	A	B	B	B	B	B	A	B	B	A	B	B	A
snp1417	A	B	A	B	A	B	B	B	A	B	A	B	B	A	A	A	B	A	B	A	A	B	A	B	B	A	B	A	A	B	B	B	A	B	B	B	A	B	B	B	B	B	A	B	B	A	B	B	A
snp1418	A	B	A	B	A	B	B	B	A	B	A	B	B	A	A	A	B	A	B	A	A	B	A	B	B	A	B	A	A	B	B	B	A	B	B	B	A	B	B	B	B	B	A	B	B	A	B	B	A
snp1419	A	B	A	B	A	B	B	B	A	B	A	B	B	A	A	A	B	A	B	A	A	B	A	B	B	A	B	A	A	B	B	B	A	B	B	B	A	B	B	B	B	B	A	B	B	A	B	B	A
snp1420	A	B	A	B	A	B	B	B	A	B	A	B	B	A	A	A	B	A	B	A	A	B	A	B	B	A	B	A	A	B	B	B	A	B	B	B	A	B	B	B	B	B	A	B	B	A	B	B	A
snp1426	A	B	A	B	A	B	B	B	A	B	A	B	B	A	A	A	B	A	B	A	A	B	A	B	B	A	B	A	A	B	B	B	A	B	B	B	A	B	B	B	B	B	A	B	B	A	B	B	A
snp1429	A	B	A	B	A	B	B	B	A	B	A	B	B	A	A	A	B	A	B	A	A	B	A	B	B	A	B	A	A	B	B	B	A	B	B	B	A	B	B	B	B	B	A	B	B	A	B	B	A
snp1427	A	B	A	B	A	B	B	B	A	B	A	B	B	A	A	A	B	A	B	A	A	B	A	B	B	A	B	A	A	B	B	B	A	B	B	B	A	B	B	B	B	B	A	B	B	A	B	B	A
snp1428	A	B	A	B	A	B	B	B	A	B	A	B	B	A	A	A	B	A	B	A	A	B	A	B	B	A	B	A	A	B	B	B	A	B	B	B	A	B	B	B	B	B	A	B	B	A	B	B	A
snp1425	A	B	A	B	A	B	B	B	A	B	A	B	B	A	A	A	B	A	B	A	A	B	A	B	B	A	B	A	A	B	B	B	A	B	B	B	A	B	B	B	B	B	A	B	B	A	B	B	A
snp1424	A	B	A	B	A	B	B	B	A	B	A	B	B	A	A	A	B	A	B	A	A	B	A	B	B	A	B	A	A	B	B	B	A	B	B	B	A	B	B	B	B	B	A	B	B	A	B	B	A
snp1423	A	B	A	B	A	B	B	B	A	B	A	B	B	A	A	A	B	A	B	A	A	B	A	B	B	A	B	A	A	B	B	B	A	B	B	B	A	B	B	B	B	B	A	B	B	A	B	B	A
snp1422	A	B	A	B	A	B	B	B	A	B	A	B	B	A	A	A	B	A	B	A	A	B	A	B	B	A	B	A	A	B	B	B	A	B	B	B	A	B	B	B	B	B	A	B	B	A	B	B	A
snp1421	A	B	A	B	A	B	B	B	A	B	A	B	B	A	A	A	B	A	B	A	A	B	A	B	B	A	B	A	A	B	B	B	A	B	B	B	A	B	B	B	B	B	A	B	B	A	B	B	A
snp1434	A	B	A	B	A	B	B	B	A	B	A	B	B	A	A	A	B	A	B	A	A	B	A	B	B	A	B	A	A	B	B	B	A	B	B	B	A	B	B	B	B	B	A	B	B	A	B	B	A
snp1431	A	B	A	B	A	B	B	B	A	B	A	B	B	A	A	A	B	A	B	A	A	B	A	B	B	A	B	A	A	B	B	B	A	B	A	B	A	B	B	B	B	B	A	B	B	A	B	B	A
snp1432	A	B	A	B	A	B	B	B	A	B	A	B	B	A	A	A	B	A	B	A	A	B	A	B	B	A	B	A	A	B	B	B	A	B	B	B	A	B	B	B	B	B	A	B	B	A	B	B	A
snp1430	A	B	A	B	A	B	B	B	A	B	A	B	B	A	A	A	B	A	B	A	A	B	A	B	B	A	B	A	A	B	B	B	A	B	B	B	A	B	B	B	B	B	A	B	B	A	B	B	A
snp1433	A	B	A	B	A	B	B	B	A	B	A	B	B	A	A	A	B	A	B	A	A	B	A	B	B	A	B	A	A	B	B	B	A	B	B	B	A	B	B	B	B	B	A	B	B	A	B	B	A
snp1435	A	B	A	B	A	B	B	B	A	B	A	B	B	A	A	A	B	A	B	A	A	B	A	B	B	A	B	A	A	B	B	B	A	B	B	B	A	B	B	B	B	B	A	B	B	A	B	B	A
snp1437	A	B	A	B	A	B	B	B	A	B	A	B	B	A	A	A	B	A	B	A	A	B	A	B	B	A	B	A	A	B	B	B	A	B	B	B	A	B	B	B	B	B	A	B	B	A	B	B	A
snp1436	A	B	A	B	A	B	B	B	A	B	A	B	B	A	A	A	B	A	B	A	A	B	A	B	B	A	B	A	A	B	B	B	A	B	B	B	A	B	B	B	B	B	A	B	B	A	B	B	A
snp1438	A	B	A	B	A	B	B	B	A	B	A	B	B	A	A	A	B	A	B	A	A	B	A	B	B	A	B	A	A	B	B	B	A	B	B	B	A	B	B	B	B	B	A	B	B	A	B	B	A
snp1439	A	B	A	B	A	B	B	B	A	B	A	B	B	A	A	A	B	A	B	A	A	B	A	B	A	A	B	A	A	B	B	B	A	B	B	B	A	B	B	B	B	B	A	B	B	A	B	B	A
snp1440	A	B	A	B	A	B	B	B	A	B	A	B	B	A	A	A	B	A	B	A	A	B	A	B	A	A	B	A	A	B	B	B	A	B	B	B	A	B	B	B	B	B	A	B	B	A	B	B	A
snp1442	A	B	A	B	A	B	B	B	A	B	A	B	B	A	A	A	B	A	B	A	A	B	A	B	A	A	B	A	B	B	B	B	A	B	B	B	A	B	B	B	B	B	A	B	B	A	B	B	A
snp1441	A	B	A	B	A	B	B	B	A	B	A	B	B	A	A	A	B	A	B	A	A	B	A	B	A	A	B	A	B	B	B	B	A	B	B	B	A	B	B	B	B	B	A	B	B	A	B	B	A
snp1443	A	B	A	B	A	B	B	B	A	B	A	B	A	A	A	A	B	A	B	A	A	B	A	B	A	B	B	A	B	B	B	B	A	B	B	B	A	B	B	B	B	B	A	B	B	A	B	B	A
snp1447	A	B	A	B	A	B	B	B	A	B	A	B	A	A	A	A	B	A	B	A	A	B	A	B	A	B	B	A	B	B	B	B	A	B	B	B	A	B	B	B	B	B	A	B	B	A	B	B	B
snp1446	A	B	A	B	A	B	B	B	A	B	A	B	A	A	A	A	B	A	B	A	A	B	A	B	A	B	B	A	B	B	B	B	A	B	B	B	A	B	B	B	B	B	A	B	B	A	B	B	B
snp1444	A	B	A	B	A	B	B	B	A	B	A	B	A	A	A	A	B	A	B	A	A	B	A	B	A	B	B	A	B	B	B	B	A	B	B	B	A	B	B	B	B	B	A	B	B	A	B	B	B
snp1445	A	B	A	B	A	B	B	B	A	B	A	B	A	A	A	A	B	A	B	A	A	B	A	B	A	B	B	A	B	B	B	B	A	B	B	B	A	B	B	B	B	B	A	B	B	A	B	B	B
snp1448	A	B	A	B	A	B	B	B	A	B	A	B	A	A	A	A	B	A	B	A	A	B	A	B	A	B	B	A	B	B	B	B	A	B	B	B	A	B	B	B	B	B	A	B	B	A	B	B	B
snp1476	A	B	A	B	A	B	B	B	A	B	A	B	A	A	A	A	B	A	B	A	A	B	A	B	A	B	B	A	B	B	B	B	A	B	B	B	A	B	B	B	B	B	A	B	B	A	B	B	B
snp1479	A	B	A	B	A	B	B	B	A	B	A	B	A	A	A	A	B	A	B	A	A	B	A	B	A	B	B	A	B	B	B	B	A	B	B	B	A	B	B	B	B	B	A	B	B	A	B	B	B
snp1449	A	B	A	B	A	B	B	B	A	B	A	B	A	A	A	A	B	A	B	A	A	B	A	B	A	B	B	A	B	B	B	B	A	B	B	B	A	B	B	B	B	B	A	B	B	A	B	B	B
snp1450	A	B	A	B	A	B	B	B	A	B	A	B	A	A	A	A	B	A	B	A	A	B	A	B	A	B	B	A	B	B	B	B	A	B	B	B	A	B	B	B	B	B	A	B	B	A	B	B	B
snp1451	A	B	A	B	A	B	B	B	A	B	A	B	A	A	A	A	B	A	B	A	A	B	A	B	A	B	B	A	B	B	B	B	A	B	B	B	A	B	B	B	B	B	A	B	B	A	B	B	B
snp1452	A	B	A	B	A	B	B	B	A	B	A	B	A	A	A	A	B	A	B	A	A	B	A	B	A	B	B	A	B	B	B	B	A	B	B	B	A	B	B	B	B	B	A	B	B	A	B	B	B
snp1453	A	B	A	B	A	B	B	B	A	B	A	B	A	A	A	A	B	A	B	A	A	B	A	B	A	B	B	A	B	B	B	B	A	B	B	B	A	B	B	B	B	B	A	B	B	A	B	B	B
snp1454	A	B	A	B	A	B	B	B	A	B	A	B	A	A	A	A	B	A	B	A	A	B	A	B	A	B	B	A	B	B	B	B	A	B	B	B	A	B	B	B	B	B	A	B	B	A	B	B	B
snp1455	A	B	A	B	A	B	B	B	A	B	A	B	A	A	A	A	B	A	B	A	A	B	A	B	A	B	B	A	B	B	B	B	A	B	B	B	A	B	B	B	B	B	A	B	B	A	B	B	B
snp1456	A	B	A	B	A	B	B	B	A	B	A	B	A	A	A	A	B	A	B	A	A	B	A	B	A	B	B	A	B	B	B	B	A	B	B	B	A	B	B	B	B	B	A	B	B	A	B	B	B
snp1457	A	B	A	B	A	B	B	B	A	B	A	B	A	A	A	A	B	A	B	A	A	B	A	B	A	B	B	A	B	B	B	B	A	B	B	B	A	B	B	B	B	B	A	B	B	A	B	B	B
snp1458	A	B	A	B	A	B	B	B	A	B	A	B	A	A	A	A	B	A	B	A	A	B	A	B	A	B	B	A	B	B	B	B	A	B	B	B	A	B	B	B	B	B	A	B	B	A	B	B	B
snp1459	A	B	A	B	A	B	B	B	A	B	A	B	A	A	A	A	B	A	B	A	A	B	A	B	A	B	B	A	B	B	B	B	A	B	B	B	A	B	B	B	B	B	A	B	B	A	B	B	B
snp1460	A	B	A	B	A	B	B	B	A	B	A	B	A	A	A	A	B	A	B	A	A	B	A	B	A	B	B	A	B	B	B	B	A	B	B	B	A	B	B	B	B	B	A	B	B	A	B	B	B
snp1461	A	B	A	B	A	B	B	B	A	B	A	B	A	A	A	A	B	A	B	A	A	B	A	B	A	B	B	A	B	B	B	B	A	B	B	B	A	B	B	B	B	B	A	B	B	A	B	B	B
snp1462	A	B	A	B	A	B	B	B	A	B	A	B	A	A	A	A	B	A	B	A	A	B	A	B	A	B	B	A	B	B	B	B	A	B	B	B	A	B	B	B	B	B	A	B	B	A	B	B	B
snp1463	A	B	A	B	A	B	B	B	A	B	A	B	A	A	A	A	B	A	B	A	A	B	A	B	A	B	B	A	B	B	B	B	A	B	B	B	A	B	B	B	B	B	A	B	B	A	B	B	B
snp1464	A	B	A	B	A	B	B	B	A	B	A	B	A	A	A	A	B	A	B	A	A	B	A	B	A	B	B	A	B	B	B	B	A	B	B	B	A	B	B	B	B	B	A	B	B	A	B	B	B
snp1465	A	B	A	B	A	B	B	B	A	B	A	B	A	A	A	A	B	A	B	A	A	B	A	B	A	B	B	A	B	B	B	B	A	B	B	B	A	B	B	B	B	B	A	B	B	A	B	B	B
snp1471	A	B	A	B	A	B	B	B	A	B	A	B	A	A	A	A	B	A	B	A	A	B	A	B	A	B	B	A	B	B	B	B	A	B	B	B	A	B	B	B	B	B	A	B	B	A	B	B	B
snp1472	A	B	A	B	A	B	B	B	A	B	A	B	A	A	A	A	B	A	B	A	A	B	A	B	A	B	B	A	B	B	B	B	A	B	B	B	A	B	B	B	B	B	A	B	B	A	B	B	B
snp1473	A	B	A	B	A	B	B	B	A	B	A	B	A	A	A	A	B	A	B	A	A	B	A	B	A	B	B	A	B	B	B	B	A	B	B	B	A	B	B	B	B	B	A	B	B	A	B	B	B
snp1474	A	B	A	B	A	B	B	B	A	B	A	B	A	A	A	A	B	A	B	A	A	B	A	B	A	B	B	A	B	B	B	B	A	B	B	B	A	B	B	B	B	B	A	B	B	A	B	B	B
snp1475	A	B	A	B	A	B	B	B	A	B	A	B	A	A	A	A	B	A	B	A	A	B	A	B	A	B	B	A	B	B	B	B	A	B	B	B	A	B	B	B	B	B	A	B	B	A	B	B	B
snp1468	A	B	A	B	A	B	B	B	A	B	A	B	A	A	A	A	B	A	B	A	A	B	A	B	A	B	B	A	B	B	B	B	A	B	B	B	A	B	B	B	B	B	A	B	B	A	B	B	B
snp1467	A	B	A	B	A	B	B	B	A	B	A	B	A	A	A	A	B	A	B	A	A	B	A	B	A	B	B	A	B	B	B	B	A	B	B	B	A	B	B	B	B	B	A	B	B	A	B	B	B
snp1477	A	B	A	B	A	B	B	B	A	B	A	B	A	A	A	A	B	A	B	A	A	B	A	B	A	B	B	A	B	B	B	B	A	B	B	B	A	B	B	B	B	B	A	B	B	A	B	B	B
snp1478	A	B	A	B	A	B	B	B	A	B	A	B	A	A	A	A	B	A	B	A	A	B	A	B	A	B	B	A	B	B	B	B	A	B	B	B	A	B	B	B	B	B	A	B	B	A	B	B	B
snp1466	A	B	A	B	A	B	B	B	A	B	A	B	A	A	A	A	B	A	B	A	A	B	A	B	A	B	B	A	B	B	B	B	A	B	B	B	A	B	B	B	B	B	A	B	B	A	B	B	B
snp1470	A	B	A	B	A	B	B	B	A	B	A	B	A	A	A	A	B	A	B	A	A	B	A	B	A	B	B	A	B	B	B	B	A	B	B	B	A	B	B	B	B	B	A	B	B	A	B	B	B
snp1469	A	B	A	B	A	B	B	B	A	B	A	B	A	A	A	A	B	A	B	A	A	B	A	B	A	B	B	A	B	B	B	B	A	B	B	B	A	B	B	B	B	B	A	B	B	A	B	B	B
snp1480	A	B	A	B	A	B	B	B	A	B	A	B	A	A	A	A	B	A	B	A	A	B	A	B	A	B	B	A	B	B	B	B	A	B	B	B	A	B	B	B	B	B	A	B	B	A	B	B	B
snp1482	A	B	A	B	A	B	B	B	A	B	A	B	A	A	A	A	B	A	B	A	A	B	A	B	A	B	B	A	B	B	B	B	A	B	B	B	A	B	B	B	B	B	A	B	B	A	B	B	B
snp1481	A	B	A	B	A	B	B	B	A	B	A	B	A	A	A	A	B	A	B	A	A	B	A	B	A	B	B	A	B	B	B	B	A	B	B	B	A	B	B	B	B	B	A	B	B	A	B	B	B
snp1483	A	B	A	B	A	B	B	B	A	B	A	B	A	A	A	A	B	A	B	A	A	B	A	B	A	B	B	A	B	B	B	B	A	B	B	B	A	B	B	B	B	B	A	B	B	A	B	B	B
snp1484	A	B	A	B	A	B	B	B	A	B	A	B	A	A	A	A	B	A	B	A	A	B	A	B	A	B	B	A	B	B	B	B	A	B	B	B	A	B	B	B	B	B	A	B	B	A	B	B	B
snp1485	A	B	A	B	A	B	B	B	A	B	A	B	A	A	A	A	B	A	B	A	A	B	A	B	A	B	B	A	B	B	B	B	A	B	B	B	A	B	B	B	B	B	A	B	B	A	B	B	B
snp1486	A	B	A	B	A	B	B	B	A	B	A	B	A	A	A	A	B	A	B	A	A	B	A	B	A	B	B	A	B	B	B	B	A	B	B	B	A	B	B	B	B	B	A	B	B	A	B	B	B
snp1487	A	B	A	B	A	B	B	B	A	B	A	B	A	A	A	A	B	A	B	A	A	B	A	B	A	B	B	A	B	B	B	B	A	B	B	B	A	B	B	B	B	B	A	B	B	A	B	B	B
snp1489	A	B	A	B	A	B	B	B	A	B	A	B	A	A	A	A	B	A	B	A	A	B	A	B	A	B	B	A	B	B	B	B	A	B	B	B	A	B	B	B	B	B	A	B	B	A	B	B	B
snp1490	A	B	A	B	A	B	B	B	A	B	A	B	A	A	A	A	B	A	B	A	A	B	A	B	A	B	B	A	B	B	B	B	A	B	B	B	A	B	B	B	B	B	A	B	B	A	B	B	B
snp1491	A	B	A	B	A	B	B	B	A	B	A	B	A	A	A	A	B	A	B	A	A	B	A	B	A	B	B	A	B	B	B	B	A	B	B	B	A	B	B	B	B	B	A	B	B	A	B	B	B
snp1492	A	B	A	B	A	B	B	B	A	B	A	B	A	A	A	A	B	A	B	A	A	B	A	B	A	B	B	A	B	B	B	B	A	B	B	B	A	B	B	B	B	B	A	B	B	A	B	B	B
snp1493	A	B	A	B	A	B	B	B	A	B	A	B	A	A	A	A	B	A	B	A	A	B	A	B	A	B	B	A	B	B	B	B	A	B	B	B	A	B	B	B	B	B	A	B	B	A	B	B	B
snp1494	A	B	A	B	A	B	B	B	A	B	A	B	A	A	A	A	B	A	B	A	A	B	A	B	A	B	B	A	B	B	B	B	A	B	B	B	A	B	B	B	B	B	A	B	B	A	B	B	B
snp1488	A	B	A	B	A	B	B	B	A	B	A	B	A	A	A	A	B	A	B	A	A	B	A	B	A	B	B	A	B	B	B	B	A	B	B	B	A	B	B	B	B	B	A	B	B	A	B	B	B
snp1497	A	B	A	B	A	B	B	B	A	B	A	B	A	A	A	A	B	A	B	A	A	B	A	B	A	B	B	A	B	B	B	B	A	B	B	B	A	B	B	B	B	B	A	B	B	A	B	B	B
snp1496	A	B	A	B	A	B	B	B	A	B	A	B	A	A	A	A	B	A	B	A	A	B	A	B	A	B	B	A	B	B	B	B	A	B	B	B	A	B	B	B	B	B	A	B	B	A	B	B	B
snp1495	A	B	A	B	A	B	B	B	A	B	A	B	A	A	A	A	B	A	B	A	A	B	A	B	A	B	B	A	B	B	B	B	A	B	B	B	A	B	B	B	B	B	A	B	B	A	B	B	B
snp1502	A	B	A	B	A	B	B	B	A	B	A	B	A	A	B	A	B	A	B	A	A	B	A	B	A	B	B	A	B	B	B	B	A	B	B	B	A	B	B	B	B	B	A	B	B	A	B	B	B
snp1501	A	B	A	B	A	B	B	B	A	B	A	B	A	A	B	A	B	A	B	A	A	B	A	B	A	B	B	A	B	B	B	B	A	B	B	B	A	B	B	B	B	B	A	B	B	A	B	B	B
snp1503	A	B	A	B	A	B	B	B	A	B	A	B	A	A	B	A	B	A	B	A	A	B	A	B	A	B	B	A	B	B	B	B	A	B	B	B	A	B	B	B	B	B	A	B	B	A	B	B	B
snp1504	A	B	A	B	A	B	B	B	A	B	A	B	A	A	B	A	B	A	B	A	A	B	A	B	A	B	B	A	B	B	B	B	A	B	B	B	A	B	B	B	B	B	A	B	B	A	B	B	B
snp1505	A	B	A	B	A	B	B	B	A	B	A	B	A	A	B	A	B	A	B	A	A	B	A	B	A	B	B	A	B	B	B	B	A	B	B	B	A	B	B	B	B	B	A	B	B	A	B	B	B
snp1506	A	B	A	B	A	B	B	B	A	B	A	B	A	A	B	A	B	A	B	A	A	B	A	B	A	B	B	A	B	B	B	B	A	B	B	B	A	B	B	B	B	B	A	B	B	A	B	B	B
snp1507	A	B	A	B	A	B	B	B	A	B	A	B	A	A	B	A	B	A	B	A	A	B	A	B	A	B	B	A	B	B	B	B	A	B	B	B	A	B	B	B	B	B	A	B	B	A	B	B	B
snp1508	A	B	A	B	A	B	B	B	A	B	A	B	A	A	B	A	B	A	B	A	A	B	A	B	A	B	B	A	B	B	B	B	A	B	B	B	A	B	B	B	B	B	A	B	B	A	B	B	B
snp1509	A	B	A	B	A	B	B	B	A	B	A	B	A	A	B	A	B	A	B	A	A	B	A	B	A	B	B	A	B	B	B	B	A	B	B	B	A	B	B	B	B	B	A	B	B	A	B	B	B
snp1510	A	B	A	B	A	B	B	B	A	B	A	B	A	A	B	A	B	A	B	A	A	B	A	B	A	B	B	A	B	B	B	B	A	B	B	B	A	B	B	B	B	B	A	B	B	A	B	B	B
snp1511	A	B	A	B	A	B	B	B	A	B	A	B	A	A	B	A	B	A	B	A	A	B	A	B	A	B	B	A	B	B	B	B	A	B	B	B	A	B	B	B	B	B	A	B	B	A	B	B	B
snp1512	A	B	A	B	A	B	B	B	A	B	A	B	A	A	B	A	B	A	B	A	A	B	A	B	A	B	B	A	B	B	B	B	A	B	B	B	A	B	B	B	B	B	A	B	B	A	B	B	B
snp1513	A	B	A	B	A	B	B	B	A	B	A	B	A	A	B	A	B	A	B	A	A	B	A	B	A	B	B	A	B	B	B	B	A	B	B	B	A	B	B	B	B	B	A	B	B	A	B	B	B
snp1514	A	B	A	B	A	B	B	B	A	B	A	B	A	A	B	A	B	A	B	A	A	B	A	B	A	B	B	A	B	B	B	B	A	B	B	B	A	B	B	B	B	B	A	B	B	A	B	B	B
snp1515	A	B	A	B	A	B	B	B	A	B	A	B	A	A	B	A	B	A	B	A	A	B	A	B	A	B	B	A	B	B	B	B	A	B	B	B	A	B	B	B	B	B	A	B	B	A	B	B	B
snp1500	A	B	A	B	A	B	B	B	A	B	A	B	A	A	B	A	B	A	B	A	A	B	A	B	A	B	B	A	B	B	B	B	A	B	B	B	A	B	B	B	B	B	A	B	B	A	B	B	B
snp1517	A	B	A	B	A	B	B	B	A	B	A	B	A	A	B	A	B	A	B	A	A	B	A	B	A	B	B	A	B	B	B	B	A	B	B	B	A	B	B	B	B	B	A	B	B	A	B	B	B
snp1516	A	B	A	B	A	B	B	B	A	B	A	B	A	A	B	A	B	A	B	A	A	B	A	B	A	B	B	A	B	B	B	B	A	B	B	B	A	B	B	B	B	B	A	B	B	A	B	B	B
snp1532	A	B	A	B	A	B	B	B	A	B	A	B	A	A	B	A	B	A	B	A	A	B	A	B	A	B	B	A	B	B	B	B	A	B	B	B	A	B	B	B	B	B	A	B	B	A	B	B	B
snp1531	A	B	A	B	A	B	B	B	A	B	A	B	A	A	B	A	B	A	B	A	A	B	A	B	A	B	B	A	B	B	B	B	A	B	B	B	A	B	B	B	B	B	A	B	B	A	B	B	B
snp1530	A	B	A	B	A	B	B	B	A	B	A	B	A	A	B	A	B	A	B	A	A	B	A	B	A	B	B	A	B	B	B	B	A	B	B	B	A	B	B	B	B	B	A	B	B	A	B	B	B
snp1529	A	B	A	B	A	B	B	B	A	B	A	B	A	A	B	A	B	A	B	A	A	B	A	B	A	B	B	A	B	B	B	B	A	B	B	B	A	B	B	B	B	B	A	B	B	A	B	B	B
snp1528	A	B	A	B	A	B	B	B	A	B	A	B	A	A	B	A	B	A	B	A	A	B	A	B	A	B	B	A	B	B	B	B	A	B	B	B	A	B	B	B	B	B	A	B	B	A	B	B	B
snp1527	A	B	A	B	A	B	B	B	A	B	A	B	A	A	B	A	B	A	B	A	A	B	A	B	A	B	B	A	B	B	B	B	A	B	B	B	A	B	B	B	B	B	A	B	B	A	B	B	B
snp1526	A	B	A	B	A	B	B	B	A	B	A	B	A	A	B	A	B	A	B	A	A	B	A	B	A	B	B	A	B	B	B	B	A	B	B	B	A	B	B	B	B	B	A	B	B	A	B	B	B
snp1525	A	B	A	B	A	B	B	B	A	B	A	B	A	A	B	A	B	A	B	A	A	B	A	B	A	B	B	A	B	B	B	B	A	B	B	B	A	B	B	B	B	B	A	B	B	A	B	B	B
snp1524	A	B	A	B	A	B	B	B	A	B	A	B	A	A	B	A	B	A	B	A	A	B	A	B	A	B	B	A	B	B	B	B	A	B	B	B	A	B	B	B	B	B	A	B	B	A	B	B	B
snp1523	A	B	A	B	A	B	B	B	A	B	A	B	A	A	B	A	B	A	B	A	A	B	A	B	A	B	B	A	B	B	B	B	A	B	B	B	A	B	B	B	B	B	A	B	B	A	B	B	B
snp1522	A	B	A	B	A	B	B	B	A	B	A	B	A	A	B	A	B	A	B	A	A	B	A	B	A	B	B	A	B	B	B	B	A	B	B	B	A	B	B	B	B	B	A	B	B	A	B	B	B
snp1521	A	B	A	B	A	B	B	B	A	B	A	B	A	A	B	A	B	A	B	A	A	B	A	B	A	B	B	A	B	B	B	B	A	B	B	B	A	B	B	B	B	B	A	B	B	A	B	B	B
snp1520	A	B	A	B	A	B	B	B	A	B	A	B	A	A	B	A	B	A	B	A	A	B	A	B	A	B	B	A	B	B	B	B	A	B	B	B	A	B	B	B	B	B	A	B	B	A	B	B	B
snp1519	A	B	A	B	A	B	B	B	A	B	A	B	A	A	B	A	B	A	B	A	A	B	A	B	A	B	B	A	B	B	B	B	A	B	B	B	A	B	B	B	B	B	A	B	B	A	B	B	B
snp1518	A	B	A	B	A	B	B	B	A	B	A	B	A	A	B	A	B	A	B	A	A	B	A	B	A	B	B	A	B	B	B	B	A	B	B	B	A	B	B	B	B	B	A	B	B	A	B	B	B
snp1498	A	B	A	B	A	B	B	B	A	B	A	B	A	A	B	A	B	A	B	A	A	B	A	B	A	B	B	A	B	B	B	B	A	B	B	B	A	B	B	B	B	B	A	B	B	A	B	B	B
snp1499	A	B	A	B	A	B	B	B	A	B	A	B	A	A	B	A	B	A	B	A	A	B	A	B	A	B	B	A	B	B	B	B	A	B	B	B	A	B	B	B	B	B	A	B	B	A	B	B	B
snp1551	A	B	A	B	A	B	B	B	A	B	A	B	A	A	B	A	B	A	B	A	A	B	A	B	A	B	B	A	B	B	B	B	A	B	B	B	A	B	B	B	B	B	A	B	B	A	B	B	B
snp1550	A	B	A	B	A	B	B	B	A	B	A	B	A	A	B	A	B	A	B	A	A	B	A	B	A	B	B	A	B	B	B	B	A	B	B	B	A	B	B	B	B	B	A	B	B	A	B	B	B
snp1549	A	B	A	B	A	B	B	B	A	B	A	B	A	A	B	A	B	A	B	A	A	B	A	B	A	B	B	A	B	B	B	B	A	B	B	B	A	B	B	B	B	B	A	B	B	A	B	B	B
snp1548	A	B	A	B	A	B	B	B	A	B	A	B	A	A	B	A	B	A	B	A	A	B	A	B	A	B	B	A	B	B	B	B	A	B	B	B	A	B	B	B	B	B	A	B	B	A	B	B	B
snp1547	A	B	A	B	A	B	B	B	A	B	A	B	A	A	B	A	B	A	B	A	A	B	A	B	A	B	B	A	B	B	B	B	A	B	B	B	A	B	B	B	B	B	A	B	B	A	B	B	B
snp1546	A	B	A	B	A	B	B	B	A	B	A	B	A	A	B	A	B	A	B	A	A	B	A	B	A	B	B	A	B	B	B	B	A	B	B	B	A	B	B	B	B	B	A	B	B	A	B	B	B
snp1545	A	B	A	B	A	B	B	B	A	B	A	B	A	A	B	A	B	A	B	A	A	B	A	B	A	B	B	A	B	B	B	B	A	B	B	B	A	B	B	B	B	B	A	B	B	A	B	B	B
snp1544	A	B	A	B	A	B	B	B	A	B	A	B	A	A	B	A	B	A	B	A	A	B	A	B	A	B	B	A	B	B	B	B	A	B	B	B	A	B	B	B	B	B	A	B	B	A	B	B	B
snp1543	A	B	A	B	A	B	B	B	A	B	A	B	A	A	B	A	B	A	B	A	A	B	A	B	A	B	B	A	B	B	B	B	A	B	B	B	A	B	B	B	B	B	A	B	B	A	B	B	B
snp1542	A	B	A	B	A	B	B	B	A	B	A	B	A	A	B	A	B	A	B	A	A	B	A	B	A	B	B	A	B	B	B	B	A	B	B	B	A	B	B	B	B	B	A	B	B	A	B	B	B
snp1541	A	B	A	B	A	B	B	B	A	B	A	B	A	A	B	A	B	A	B	A	A	B	A	B	A	B	B	A	B	B	B	B	A	B	B	B	A	B	B	B	B	B	A	B	B	A	B	B	B
snp1540	A	B	A	B	A	B	B	B	A	B	A	B	A	A	B	A	B	A	B	A	A	B	A	B	A	B	B	A	B	B	B	B	A	B	B	B	A	B	B	B	B	B	A	B	B	A	B	B	B
snp1533	A	B	A	B	A	B	B	B	A	B	A	B	A	A	B	A	B	A	B	A	A	B	A	B	A	B	B	A	B	B	B	B	A	B	B	B	A	B	B	B	B	B	A	B	B	A	B	B	B
snp1534	A	B	A	B	A	B	B	B	A	B	A	B	A	A	B	A	B	A	B	A	A	B	A	B	A	B	B	A	B	B	B	B	A	B	B	B	A	B	B	B	B	B	A	B	B	A	B	B	B
snp1535	A	B	A	B	A	B	B	B	A	B	A	B	A	A	B	A	B	A	B	A	A	B	A	B	A	B	B	A	B	B	B	B	A	B	B	B	A	B	B	B	B	B	A	B	B	A	B	B	B
snp1536	A	B	A	B	A	B	B	B	A	B	A	B	A	A	B	A	B	A	B	A	A	B	A	B	A	B	B	A	B	B	B	B	A	B	B	B	A	B	B	B	B	B	A	B	B	A	B	B	B
snp1537	A	B	A	B	A	B	B	B	A	B	A	B	A	A	B	A	B	A	B	A	A	B	A	B	A	B	B	A	B	B	B	B	A	B	B	B	A	B	B	B	B	B	A	B	B	A	B	B	B
snp1538	A	B	A	B	A	B	B	B	A	B	A	B	A	A	B	A	B	A	B	A	A	B	A	B	A	B	B	A	B	B	B	B	A	B	B	B	A	B	B	B	B	B	A	B	B	A	B	B	B
snp1539	A	B	A	B	A	B	B	B	A	B	A	B	A	A	B	A	B	A	B	A	A	B	A	B	A	B	B	A	B	B	B	B	A	B	B	B	A	B	B	B	B	B	A	B	B	A	B	B	B
snp1552	A	B	A	B	A	B	B	B	A	B	A	B	A	A	B	A	B	A	B	A	A	B	A	B	A	B	B	A	B	B	B	B	A	B	B	B	A	B	B	B	B	B	A	B	B	A	B	B	B
snp1553	A	B	A	B	A	B	B	B	A	B	A	B	A	A	B	A	B	A	B	A	A	B	A	B	A	B	B	A	B	B	B	B	A	B	B	B	A	B	B	B	B	B	A	B	B	A	B	B	B
snp1559	A	B	A	B	A	B	B	B	A	B	A	B	A	A	B	A	B	A	B	A	A	B	A	B	A	B	B	B	B	B	B	B	A	B	B	B	A	B	B	B	B	B	A	B	B	A	B	B	B
snp1558	A	B	A	B	A	B	B	B	A	B	A	B	A	A	B	A	B	A	B	A	A	B	A	B	A	B	B	B	B	B	B	B	A	B	B	B	A	B	B	B	B	B	A	B	B	A	B	B	B
snp1554	A	B	A	B	A	B	B	B	A	B	A	B	A	A	B	A	B	A	B	A	A	B	A	B	A	B	B	B	B	B	B	B	A	B	B	B	A	B	B	B	B	B	A	B	B	A	B	B	B
snp1555	A	B	A	B	A	B	B	B	A	B	A	B	A	A	B	A	B	A	B	A	A	B	A	B	A	B	B	B	B	B	B	B	A	B	B	B	A	B	B	B	B	B	A	B	B	A	B	B	B
snp1556	A	B	A	B	A	B	B	B	A	B	A	B	A	A	B	A	B	A	B	A	A	B	A	B	A	B	B	B	B	B	B	B	A	B	B	B	A	B	B	B	B	B	A	B	B	A	B	B	B
snp1557	A	B	A	B	A	B	B	B	A	B	A	B	A	A	B	A	B	A	B	A	A	B	A	B	A	B	B	B	B	B	B	B	A	B	B	B	A	B	B	B	B	B	A	B	B	A	B	B	B
snp1562	A	B	A	B	A	B	B	B	A	B	A	B	A	A	B	A	B	A	B	A	A	B	A	B	A	B	B	B	B	B	B	B	A	B	B	B	A	B	B	B	B	B	A	B	B	A	B	B	B
snp1561	A	B	A	B	A	B	B	B	A	B	A	B	A	A	B	A	B	A	B	A	A	B	A	B	A	B	B	B	B	B	B	B	A	B	B	B	A	B	B	B	B	B	A	B	B	A	B	B	B
snp1560	A	B	A	B	A	B	B	B	A	B	A	B	A	A	B	A	B	A	B	A	A	B	A	B	A	B	B	B	B	B	B	B	A	B	B	B	A	B	B	B	B	B	A	B	B	A	B	B	B
snp1563	A	B	A	B	A	B	B	B	A	B	A	B	A	A	B	A	B	A	B	A	A	B	A	B	A	B	B	B	B	B	B	B	A	B	B	B	A	B	B	B	B	B	A	B	B	A	B	B	B
snp1565	A	B	A	B	A	B	B	B	B	B	A	B	A	A	B	A	B	A	A	A	A	B	A	B	A	B	B	B	B	B	B	B	A	B	B	B	A	B	B	B	B	B	A	B	B	A	B	B	B
snp1564	A	B	A	B	A	B	B	B	B	B	A	B	A	A	B	A	B	A	A	A	A	B	A	B	A	B	B	B	B	B	B	B	A	B	B	B	A	B	B	B	B	B	A	B	B	A	B	B	B
snp1566	A	B	A	B	A	B	B	B	B	B	A	B	A	A	B	A	B	A	A	A	A	B	A	B	A	B	B	B	B	B	B	B	A	B	B	B	A	B	B	B	B	B	A	B	B	A	B	B	B
snp1569	A	B	A	B	A	B	B	B	B	B	A	B	A	A	B	A	B	A	A	A	A	B	A	B	A	B	B	B	B	B	B	B	A	B	B	B	A	B	B	B	B	B	A	B	B	A	B	B	B
snp1568	A	B	A	B	A	B	B	B	B	B	A	B	A	A	B	A	B	A	A	A	A	B	A	B	A	B	B	B	B	B	B	B	A	B	B	B	A	B	B	B	B	B	A	B	B	A	B	B	B
snp1567	A	B	A	B	A	B	B	B	B	B	A	B	A	A	B	A	B	A	A	A	A	B	A	B	A	B	B	B	B	B	B	B	A	B	B	B	A	B	B	B	B	B	A	B	B	A	B	B	B
snp1572	A	B	A	B	A	B	B	B	B	B	A	B	A	A	B	A	B	A	A	A	A	B	A	B	A	B	B	B	B	B	B	B	A	B	B	B	A	B	B	B	B	B	A	B	B	A	B	B	B
snp1574	A	B	A	B	A	B	B	B	B	B	A	B	A	A	B	A	B	A	A	A	A	B	A	B	A	B	B	B	B	B	B	B	A	B	B	B	A	B	B	B	B	B	A	B	B	A	B	B	B
snp1571	A	B	A	B	A	B	B	B	B	B	A	B	A	A	B	A	B	A	A	A	A	B	A	B	A	B	B	B	B	B	B	B	A	B	B	B	A	B	B	B	B	B	A	B	B	A	B	B	B
snp1570	A	B	A	B	A	B	B	B	B	B	A	B	A	A	B	A	B	A	A	A	A	B	A	B	A	B	B	B	B	B	B	B	A	B	B	B	A	B	B	B	B	B	A	B	B	A	B	B	B
snp1578	A	B	A	B	A	B	B	B	B	B	A	B	A	A	B	A	B	A	A	B	A	B	A	B	A	B	B	B	B	B	B	B	A	B	B	B	A	B	B	B	B	B	A	B	B	A	B	B	B
snp1579	A	B	A	B	A	B	B	B	B	B	A	B	A	A	B	A	B	A	A	B	A	B	A	B	A	B	B	B	B	B	B	B	A	B	B	B	A	B	B	B	B	B	A	B	B	A	B	B	B
snp1573	A	B	A	B	A	B	B	B	B	B	A	B	A	A	B	A	B	A	A	B	A	B	A	B	A	B	B	B	B	B	B	B	A	B	B	B	A	B	B	B	B	B	A	B	B	A	B	B	B
snp1575	A	B	A	B	A	B	B	B	B	B	A	B	A	A	B	A	B	A	A	B	A	B	A	B	A	B	B	B	B	B	B	B	A	B	B	B	A	B	B	B	B	B	A	B	B	A	B	B	B
snp1576	A	B	A	B	A	B	B	B	B	B	A	B	A	A	B	A	B	A	A	B	A	B	A	B	A	B	B	B	B	B	B	B	A	B	B	B	A	B	B	B	B	B	A	B	B	A	B	B	B
snp1577	A	B	A	B	A	B	B	B	B	B	A	B	A	A	B	A	B	A	A	B	A	B	A	B	A	B	B	B	B	B	B	B	A	B	B	B	A	B	B	B	B	B	A	B	B	A	B	B	B
snp1584	A	B	A	B	A	B	B	B	B	B	A	B	A	A	B	A	B	A	A	B	A	B	A	B	A	B	B	B	B	B	B	B	A	B	B	B	A	B	B	B	B	B	A	B	B	A	B	B	B
snp1583	A	B	A	B	A	B	B	B	B	B	A	B	A	A	B	A	B	A	A	B	A	B	A	B	A	B	B	B	B	B	B	B	A	B	B	B	A	B	B	B	B	B	A	B	B	A	B	B	B
snp1580	A	B	A	B	A	B	B	B	B	B	A	B	A	A	B	A	B	A	A	B	A	B	A	B	A	B	B	B	B	B	B	B	A	B	B	B	A	B	B	B	B	B	A	B	B	A	B	B	B
snp1582	A	B	A	B	A	B	B	B	B	B	A	B	A	A	B	A	B	A	A	B	A	B	A	B	A	B	B	B	B	B	B	B	A	B	B	B	A	B	B	B	B	B	A	B	B	A	B	B	B
snp1581	A	B	A	B	A	B	B	B	B	B	A	B	A	A	B	A	B	A	A	B	A	B	A	B	A	B	B	B	B	B	B	B	A	B	B	B	A	B	B	B	B	B	A	B	B	A	B	B	B
snp1585	A	B	A	B	A	B	B	B	B	B	A	B	A	A	B	A	B	A	A	B	A	B	A	B	A	B	B	B	B	B	B	B	A	B	B	B	A	B	B	B	B	B	A	B	B	A	B	B	A
snp1586	A	B	A	B	A	B	B	B	B	B	A	B	A	A	B	A	B	A	A	B	A	B	A	B	A	B	B	B	B	B	B	B	A	B	B	B	A	B	B	B	B	B	A	B	B	A	B	B	A
snp1588	A	B	A	B	A	B	B	B	B	B	A	B	A	A	B	A	B	A	A	B	A	B	A	B	A	B	B	B	B	B	B	B	A	B	B	B	A	B	B	B	B	B	A	B	B	A	B	B	A
snp1587	A	B	A	B	A	B	B	B	B	B	A	B	A	A	B	A	B	A	A	B	A	B	A	B	A	B	B	B	B	B	B	B	A	B	B	B	A	B	B	B	B	B	A	B	B	A	B	B	A
snp1591	A	B	A	B	A	B	B	B	B	B	A	B	A	A	B	A	B	A	A	B	A	B	A	B	A	B	B	B	B	B	B	B	A	B	B	B	A	B	B	B	B	B	A	B	B	A	B	B	A
snp1590	A	B	A	B	A	B	B	B	B	B	A	B	A	A	B	A	B	A	A	B	A	B	A	B	A	B	B	B	B	B	B	B	A	B	B	B	A	B	B	B	B	B	A	B	B	A	B	B	A
snp1589	A	B	A	B	A	B	B	B	B	B	A	B	A	A	B	A	B	A	A	B	A	B	A	B	A	B	B	B	B	B	B	B	A	B	B	B	A	B	B	B	B	B	A	B	B	A	B	B	A
snp1592	A	B	A	B	A	B	B	B	B	B	A	B	A	A	B	A	B	A	A	B	A	B	A	B	A	B	B	B	B	B	B	B	A	B	B	B	A	B	B	B	B	B	A	B	B	A	B	B	A
snp1593	A	B	A	B	A	B	B	B	B	B	A	B	A	A	B	A	B	A	A	B	A	B	A	B	A	B	B	B	B	B	B	B	A	B	B	B	A	B	B	B	B	B	A	B	B	A	B	B	A
snp1595	A	B	A	B	A	B	B	B	B	B	A	B	A	A	B	A	B	A	A	B	A	B	A	B	A	B	B	B	B	B	B	B	A	B	B	B	A	B	B	B	B	B	A	B	B	A	B	B	A
snp1594	A	B	A	B	A	B	B	B	B	B	A	B	A	A	B	A	B	A	A	B	A	B	A	B	A	B	B	B	B	B	B	B	A	B	B	B	A	B	B	B	B	B	A	B	B	A	B	B	A
snp1596	A	B	A	B	A	B	B	B	B	B	A	B	A	A	B	A	B	A	A	B	A	B	A	B	A	B	B	B	B	B	B	B	A	B	B	B	A	B	B	B	B	B	A	B	B	A	B	B	A
snp1600	A	B	A	B	A	B	B	B	B	B	A	B	A	A	B	A	B	A	A	B	A	B	A	B	A	B	B	B	B	B	B	B	A	B	B	B	A	B	B	B	B	B	A	B	B	A	B	B	A
snp1597	A	B	A	B	A	B	B	B	B	B	A	B	A	A	B	A	B	A	A	B	A	B	A	B	A	B	B	B	B	B	B	B	A	B	B	B	A	B	B	B	B	B	A	B	B	A	B	B	A
snp1605	A	B	A	B	A	B	B	B	B	B	A	B	A	A	B	A	B	A	A	B	A	B	A	B	A	B	B	B	B	B	B	B	A	B	B	B	A	B	B	B	B	B	A	A	A	A	B	B	A
snp1604	A	B	A	B	A	B	B	B	B	B	A	B	A	A	B	A	B	A	A	B	A	B	A	B	A	B	B	B	B	B	B	B	A	B	B	B	A	B	B	B	B	B	A	A	A	A	B	B	A
snp1598	A	B	A	B	A	B	B	B	B	B	A	B	A	A	B	A	B	A	A	B	A	B	A	B	A	B	B	B	B	B	B	B	A	B	B	B	A	B	B	B	B	B	A	A	A	A	B	B	A
snp1599	A	B	A	B	A	B	B	B	B	B	A	B	A	A	B	A	B	A	A	B	A	B	A	B	A	B	B	B	B	B	B	B	A	B	B	B	A	B	B	B	B	B	A	A	A	A	B	B	A
snp1603	A	B	A	B	A	B	B	B	B	B	A	B	A	A	B	A	B	A	A	B	A	B	A	B	A	B	B	B	B	B	B	B	A	B	B	B	A	B	B	B	B	B	A	A	A	A	B	B	A
snp1601	A	B	A	B	A	B	B	B	B	B	A	B	A	A	B	A	B	A	A	B	A	B	A	B	A	B	B	B	B	B	B	B	A	B	B	B	A	B	B	B	B	B	A	A	A	A	B	B	A
snp1602	A	B	A	B	A	B	B	B	B	B	A	B	A	A	B	A	B	A	A	B	A	B	A	B	A	B	B	B	B	B	B	B	A	B	B	B	A	B	B	B	B	B	A	A	A	A	B	B	A
snp1606	A	B	A	B	A	B	B	B	B	B	A	B	A	A	B	A	B	A	A	B	A	B	A	B	A	B	B	B	B	B	B	B	A	B	B	B	A	B	B	B	B	B	A	A	A	A	B	B	A
snp1607	A	B	A	B	A	B	B	B	B	B	A	B	A	A	B	A	B	A	A	B	A	B	A	B	A	B	B	B	B	B	B	B	A	B	B	B	A	B	B	B	B	B	A	A	A	A	B	B	A
snp1608	A	B	A	B	A	B	B	B	B	B	A	B	A	A	B	A	B	A	A	B	A	A	A	B	A	A	B	B	B	A	B	B	A	B	B	B	A	B	B	B	B	B	A	A	A	A	B	A	A
snp1609	A	B	A	B	A	B	B	B	B	B	A	B	A	A	B	A	B	A	A	B	A	A	A	B	A	A	B	B	B	A	B	B	A	B	B	B	A	B	B	B	B	B	A	A	A	A	B	A	A
snp1610	A	B	A	B	A	B	B	B	B	B	A	B	A	A	B	A	B	A	A	B	A	A	A	B	A	A	B	B	B	A	B	B	A	B	B	B	A	B	B	B	B	B	A	A	A	A	B	A	A
snp1611	B	B	B	B	B	B	B	B	B	B	A	B	A	A	B	A	B	A	A	B	A	A	A	B	A	A	B	B	B	A	B	B	B	B	B	B	A	B	B	B	B	B	A	A	A	A	B	A	A
snp1612	B	B	B	B	B	B	B	B	B	B	A	B	A	A	B	A	B	A	A	B	A	A	A	B	A	A	B	B	B	A	B	B	B	B	B	B	A	B	B	B	B	B	A	A	A	A	B	A	A
snp1613	B	B	B	B	B	B	B	B	B	B	A	B	A	A	B	A	B	A	A	B	A	A	A	B	A	A	B	B	B	A	B	B	B	B	B	B	A	B	B	B	B	B	A	A	A	A	B	A	A
snp1614	B	B	B	B	B	B	B	B	B	B	A	B	A	A	B	A	B	A	A	B	A	A	A	B	A	A	B	B	B	A	B	B	B	B	B	B	A	B	B	B	B	B	A	A	A	A	B	A	A
snp1619	B	B	B	B	B	B	B	B	B	B	A	B	A	A	B	A	B	A	A	B	A	A	A	B	A	A	B	B	B	A	B	B	B	B	B	B	A	B	B	B	B	B	A	A	A	A	B	A	A
snp1616	B	B	B	B	B	B	B	B	B	B	A	B	A	A	B	A	B	A	A	B	A	A	A	B	A	A	B	B	B	A	B	B	B	B	B	B	A	B	B	B	B	B	A	A	A	A	B	A	A
snp1615	B	B	B	B	B	B	B	B	B	B	A	B	A	A	B	A	B	A	A	B	A	A	A	B	A	A	B	B	B	A	B	B	B	B	B	B	A	B	B	B	B	B	A	A	A	A	B	A	A
snp1617	B	B	B	B	B	B	B	B	B	B	A	B	A	A	B	A	B	A	A	B	A	A	A	B	A	A	B	B	B	A	B	B	B	B	B	B	A	B	B	B	B	B	A	A	A	A	B	A	A
snp1618	B	B	B	B	B	B	B	B	B	B	A	B	A	A	B	A	B	A	A	B	A	A	A	B	A	A	B	B	B	A	B	B	B	B	B	B	A	B	B	B	B	B	A	A	A	A	B	A	A
snp1622	B	B	B	B	B	B	B	A	B	B	A	B	A	A	B	A	B	A	A	B	A	A	A	B	A	A	B	B	B	A	B	B	B	B	B	B	A	B	B	B	B	B	A	A	A	A	B	A	A
snp1621	B	B	B	B	B	B	B	A	B	B	A	B	A	A	B	A	B	A	A	B	A	A	A	B	A	A	B	B	B	A	B	B	B	B	B	B	A	B	B	B	B	B	A	A	A	A	B	A	A
snp1620	B	B	B	B	B	B	B	A	B	B	A	B	A	A	B	A	B	A	A	B	A	A	A	B	A	A	B	B	B	A	B	B	B	B	B	B	A	B	B	B	B	B	A	A	A	A	B	A	A
snp1633	B	B	B	B	B	B	B	A	B	B	A	B	A	A	B	A	B	A	A	B	A	A	A	B	A	A	B	B	B	A	B	B	B	B	B	B	A	B	B	B	B	B	A	A	A	A	B	A	A
snp1631	B	B	B	B	B	B	B	A	B	B	A	B	A	A	B	A	B	A	A	B	A	A	A	B	A	A	B	B	B	A	B	B	B	B	B	B	A	B	B	B	B	B	A	A	A	A	B	A	A
snp1626	B	B	B	B	B	B	B	A	B	B	A	B	A	A	B	A	B	A	A	B	A	A	A	B	A	A	B	B	B	A	B	B	B	B	B	B	A	B	B	B	B	B	A	A	A	A	B	A	A
snp1629	B	B	B	B	B	B	B	A	B	B	A	B	A	A	B	A	B	A	A	B	A	A	A	B	A	A	B	B	B	A	B	B	B	B	B	B	A	B	B	B	B	B	A	A	A	A	B	A	A
snp1628	B	B	B	B	B	B	B	A	B	B	A	B	A	A	B	A	B	A	A	B	A	A	A	B	A	A	B	B	B	A	B	B	B	B	B	B	A	B	B	B	B	B	A	A	A	A	B	A	A
snp1627	B	B	B	B	B	B	B	A	B	B	A	B	A	A	B	A	B	A	A	B	A	A	A	B	A	A	B	B	B	A	B	B	B	B	B	B	A	B	B	B	B	B	A	A	A	A	B	A	A
snp1630	B	B	B	B	B	B	B	A	B	B	A	B	A	A	B	A	B	A	A	B	A	A	A	B	A	A	B	B	B	A	B	B	B	B	B	B	A	B	B	B	B	B	A	A	A	A	B	A	A
snp1624	B	B	B	B	B	B	B	A	B	B	A	B	A	A	B	A	B	A	A	B	A	A	A	B	A	A	B	B	B	A	B	B	B	B	B	B	A	B	B	B	B	B	A	A	A	A	B	A	A
snp1623	B	B	B	B	B	B	B	A	B	B	A	B	A	A	B	A	B	A	A	B	A	A	A	B	A	A	B	B	B	A	B	B	B	B	B	B	A	B	B	B	B	B	A	A	A	A	B	A	A
snp1625	B	B	B	B	B	B	B	A	B	B	A	B	A	A	B	A	B	A	A	B	A	A	A	B	A	A	B	B	B	A	B	B	B	B	B	B	A	B	B	B	B	B	A	A	A	A	B	A	A
snp1632	B	B	B	B	B	B	B	A	B	B	A	B	A	A	B	A	B	A	A	B	A	A	A	B	A	A	B	B	B	A	B	B	B	B	B	B	A	B	B	B	B	B	A	A	A	A	B	A	A
snp1635	B	B	B	B	B	B	B	A	B	B	A	B	A	A	B	A	B	A	A	B	A	A	A	B	A	A	B	B	B	A	B	B	B	B	B	B	A	B	B	B	B	B	A	A	A	A	B	A	A
snp1636	B	B	B	B	B	B	B	A	B	B	A	B	A	A	B	A	B	A	A	B	A	A	A	B	A	A	B	B	B	A	B	B	B	B	B	B	A	B	B	B	B	B	A	A	A	A	B	A	A
snp1637	B	B	B	B	B	B	B	A	B	B	A	B	A	A	B	A	B	A	A	B	A	A	A	B	A	A	B	B	B	A	B	B	B	B	B	B	A	B	B	B	B	B	A	A	A	A	B	A	A
snp1650	B	B	B	B	B	B	B	A	B	B	A	B	A	A	B	A	B	A	A	B	A	A	A	B	A	A	B	B	B	A	B	B	B	B	B	B	A	B	B	B	B	B	A	A	A	A	B	A	A
snp1639	B	B	B	B	B	B	B	A	B	B	B	B	A	A	B	A	B	A	A	B	A	A	A	B	A	A	B	B	B	A	B	B	B	B	B	B	A	B	B	B	B	B	A	A	A	A	B	A	A
snp1634	B	B	B	B	B	B	B	A	B	B	B	B	A	A	B	A	B	A	A	B	A	A	A	B	A	A	B	B	B	A	B	B	B	B	B	B	A	B	B	B	B	B	A	A	A	A	B	A	A
snp1638	B	B	B	B	B	B	B	A	B	B	B	B	A	A	B	A	B	A	A	B	A	A	A	B	A	A	B	B	B	A	B	B	B	B	B	B	A	B	B	B	B	B	A	A	A	A	B	A	A
snp1646	B	B	B	B	B	B	B	A	B	B	A	B	A	A	B	A	B	A	A	B	A	A	A	B	A	A	B	B	B	A	B	B	B	B	B	B	A	B	B	B	B	B	A	A	A	A	B	A	A
snp1645	B	B	B	B	B	B	B	A	B	B	A	B	A	A	B	A	B	A	A	B	A	A	A	B	A	A	B	B	B	A	B	B	B	B	B	B	A	B	B	B	B	B	A	A	A	A	B	A	A
snp1644	B	B	B	B	B	B	B	A	B	B	A	B	A	A	B	A	B	A	A	B	A	A	A	B	A	A	B	B	B	A	B	B	B	B	B	B	A	B	B	B	B	B	A	A	A	A	B	A	A
snp1643	B	B	B	B	B	B	B	A	B	B	A	B	A	A	B	A	B	A	A	B	A	A	A	B	A	A	B	B	B	A	B	B	B	B	B	B	A	B	B	B	B	B	A	A	A	A	B	A	A
snp1642	B	B	B	B	B	B	B	A	B	B	A	B	A	A	B	A	B	A	A	B	A	A	A	B	A	A	B	B	B	A	B	B	B	B	B	B	A	B	B	B	B	B	A	A	A	A	B	A	A
snp1641	B	B	B	B	B	B	B	A	B	B	A	B	A	A	B	A	B	A	A	B	A	A	A	B	A	A	B	B	B	A	B	B	B	B	B	B	A	B	B	B	B	B	A	A	A	A	B	A	A
snp1640	B	B	B	B	B	B	B	A	B	B	A	B	A	A	B	A	B	A	A	B	A	A	A	B	A	A	B	B	B	A	B	B	B	B	B	B	A	B	B	B	B	B	A	A	A	A	B	A	A
snp1651	B	B	B	B	B	B	B	A	B	B	A	B	A	A	B	A	B	A	A	B	A	A	A	B	A	A	B	B	B	A	B	B	B	B	B	B	A	B	B	B	B	B	A	A	A	A	B	A	A
snp1649	B	B	B	B	B	B	B	A	B	B	A	B	A	A	B	A	B	A	A	B	A	A	A	B	A	A	B	B	B	A	B	B	B	B	B	B	A	B	B	B	B	B	A	A	A	A	B	A	A
snp1648	B	B	B	B	B	B	B	A	B	B	A	B	A	A	B	A	B	A	A	B	A	A	A	B	A	A	B	B	B	A	B	B	B	B	B	B	A	B	B	B	B	B	A	A	A	A	B	A	A
snp1647	B	B	B	B	B	B	B	A	B	B	A	B	A	A	B	A	B	A	A	B	A	A	A	B	A	A	B	B	B	A	B	B	B	B	B	B	A	B	B	B	B	B	A	A	A	A	B	A	A
snp1657	B	B	B	B	B	B	B	A	B	B	A	B	A	A	B	A	B	A	A	B	A	A	A	B	A	A	B	B	B	A	B	B	B	B	B	B	A	B	B	B	B	B	A	A	A	A	B	A	A
snp1656	B	B	B	B	B	B	B	A	B	B	A	B	A	A	B	A	B	A	A	B	A	A	A	B	A	A	B	B	B	A	B	B	B	B	B	B	A	B	B	B	B	B	A	A	A	A	B	A	A
snp1652	B	B	B	B	B	B	B	A	B	B	A	B	A	A	B	A	B	A	A	B	A	A	A	B	A	A	B	B	B	A	B	B	B	B	B	B	A	B	B	B	B	B	A	A	A	A	B	A	A
snp1653	B	B	B	B	B	B	B	A	B	B	A	B	A	A	B	A	B	A	A	B	A	A	A	B	A	A	B	B	B	A	B	B	B	B	B	B	A	B	B	B	B	B	A	A	A	A	B	A	A
snp1654	B	B	B	B	B	B	B	A	B	B	A	B	A	A	B	A	B	A	A	B	A	A	A	B	A	A	B	B	B	A	B	B	B	B	B	B	A	B	B	B	B	B	A	A	A	A	B	A	A
snp1655	B	B	B	B	B	B	B	A	B	B	A	B	A	A	B	A	B	A	A	B	A	A	A	B	A	A	B	B	B	A	B	B	B	B	B	B	A	B	B	B	B	B	A	A	A	A	B	A	A
snp1658	B	B	B	B	B	B	B	A	B	B	A	B	A	A	B	A	B	A	A	B	A	A	A	B	A	A	B	B	B	A	B	B	B	B	B	B	A	B	B	B	B	B	A	A	A	A	B	A	A
snp1659	B	B	B	B	B	B	B	A	B	B	A	B	A	A	B	A	B	A	A	B	A	A	A	B	A	A	B	B	B	A	B	B	B	B	B	B	A	A	B	B	B	B	A	A	A	A	B	A	A
snp1661	B	B	B	B	B	B	B	A	B	B	A	B	A	A	B	A	B	A	A	B	A	A	A	B	A	A	B	B	B	A	B	B	B	B	B	B	A	A	B	B	B	B	A	A	A	A	B	A	A
snp1660	B	B	B	B	B	B	B	A	B	B	A	B	A	A	B	A	B	A	A	B	A	A	A	B	A	A	B	B	B	A	B	B	B	B	B	B	A	A	B	B	B	B	A	A	A	A	B	A	A
snp1662	B	B	B	B	B	B	B	A	B	B	A	B	B	B	B	A	B	A	A	B	A	A	A	A	A	A	A	B	A	A	B	B	B	B	B	B	A	A	B	B	B	B	B	A	A	A	B	A	A
snp1663	B	B	B	B	B	B	B	A	B	B	A	B	B	B	B	A	B	A	A	B	A	A	A	A	A	A	A	B	A	A	B	B	B	B	B	B	A	A	B	B	A	A	B	A	A	A	A	A	A
snp1664	B	B	B	B	B	B	B	A	B	B	A	B	B	B	B	A	B	A	A	B	A	A	A	A	A	A	A	B	A	A	B	B	B	B	B	B	A	A	B	B	A	A	B	A	A	A	A	A	A
snp1667	B	B	B	B	B	B	B	A	B	B	A	B	B	B	B	A	B	A	A	B	A	A	A	A	A	A	A	B	A	A	A	B	B	B	B	B	A	A	B	B	A	A	B	A	A	A	A	A	A
snp1666	B	B	B	B	B	B	B	A	B	B	A	B	B	B	B	A	B	A	A	B	A	A	A	A	A	A	A	B	A	A	A	B	B	B	B	B	A	A	B	B	A	A	B	A	A	A	A	A	A
snp1665	B	B	B	B	B	B	B	A	B	B	A	B	B	B	B	A	B	A	A	B	A	A	A	A	A	A	A	B	A	A	A	B	B	B	B	B	A	A	B	B	A	A	B	A	A	A	A	A	A
snp1668	B	B	B	B	B	B	B	A	B	B	A	B	B	B	B	A	B	A	A	B	A	A	A	A	A	A	A	B	A	A	A	B	B	B	B	B	A	A	B	B	A	A	B	A	A	A	A	A	A
snp1669	B	B	B	B	B	B	B	A	B	B	A	B	B	B	B	A	B	A	A	B	A	A	A	A	A	A	A	B	A	A	A	B	B	B	B	B	A	A	B	B	A	A	B	A	A	A	A	A	A
snp1670	B	B	B	B	B	B	B	A	A	B	A	B	B	B	B	A	B	A	A	B	A	A	A	A	A	A	A	B	A	A	A	B	B	B	B	B	A	A	B	B	A	A	A	A	A	A	A	A	A
snp1672	B	B	B	B	B	B	B	A	A	B	A	B	B	B	B	A	B	A	B	B	A	A	A	A	A	A	A	B	A	A	A	B	B	B	B	B	A	A	B	B	A	A	A	A	A	A	A	A	A
snp1671	B	B	B	B	B	B	B	A	A	B	A	B	B	B	B	A	B	A	B	B	A	A	A	A	A	A	A	B	A	A	A	B	B	B	B	B	A	A	B	B	A	A	A	A	A	A	A	A	A
snp1674	B	B	B	B	B	B	B	A	A	B	A	B	B	B	B	A	B	A	B	B	A	A	A	A	A	A	A	B	A	A	A	B	B	B	B	B	A	A	B	B	A	A	A	A	A	A	A	A	A
snp1673	B	B	B	B	B	B	B	A	A	B	A	B	B	B	B	A	B	A	B	B	A	A	A	A	A	A	A	B	A	A	A	B	B	B	B	B	A	A	B	B	A	A	A	A	A	A	A	A	A
snp1675	B	B	B	B	B	B	B	A	A	B	A	B	B	B	B	A	B	A	B	B	A	A	A	A	A	A	A	B	A	A	A	B	B	B	B	B	A	A	B	B	A	A	A	A	A	A	A	A	A
snp1676	B	B	B	B	B	B	B	A	A	B	A	B	B	B	B	A	B	A	B	B	A	A	A	A	A	A	A	B	A	A	A	B	B	B	B	B	A	A	B	B	A	A	A	A	A	A	A	A	A
snp1678	B	B	B	B	B	B	B	A	A	B	A	A	B	B	B	A	B	A	B	B	A	A	A	A	B	A	A	B	A	A	A	B	B	B	B	B	A	A	B	B	A	A	A	A	A	A	A	A	A
snp1677	B	B	B	B	B	B	B	A	A	B	A	A	B	B	B	A	B	A	B	B	A	A	A	A	B	A	A	B	A	A	A	B	B	B	B	B	A	A	B	B	A	A	A	A	A	A	A	A	A
snp1680	B	B	B	B	B	B	B	A	A	B	A	A	B	B	B	A	B	A	B	B	A	A	A	A	B	A	A	B	A	A	A	B	B	B	B	B	A	A	B	B	A	A	A	A	A	A	A	A	A
snp1684	B	B	B	B	B	B	B	A	A	B	A	A	B	B	B	A	B	A	B	B	A	A	A	A	B	A	A	B	A	A	A	B	B	B	B	B	A	A	B	B	A	A	A	A	A	A	A	A	A
snp1683	B	B	B	B	B	B	B	A	A	B	A	A	B	B	B	A	B	A	B	B	A	A	A	A	B	A	A	B	A	A	A	B	B	B	B	B	A	A	B	B	A	A	A	A	A	A	A	A	A
snp1682	B	B	B	B	B	B	B	A	A	B	A	A	B	B	B	A	B	A	B	B	A	A	A	A	B	A	A	B	A	A	A	B	B	B	B	B	A	A	B	B	A	A	A	A	A	A	A	A	A
snp1679	B	B	B	B	B	B	B	A	A	B	A	A	B	B	B	A	B	A	B	B	A	A	A	A	B	A	A	B	A	A	A	B	B	B	B	B	A	A	B	B	A	A	A	A	A	A	A	A	A
snp1681	B	B	B	B	B	B	B	A	A	B	A	A	B	B	B	A	B	A	B	B	A	A	A	A	B	A	A	B	A	A	A	B	B	B	B	B	A	A	B	B	A	A	A	A	A	A	A	A	A
snp1685	B	B	B	B	B	B	B	A	A	B	A	A	B	B	B	A	B	A	B	B	A	A	A	A	B	A	A	B	A	A	A	B	B	B	B	B	A	A	B	B	A	A	A	A	A	A	A	A	A
snp1688	B	B	B	B	B	B	B	A	A	B	A	A	B	B	B	A	B	A	B	B	A	A	A	A	B	A	A	B	A	A	A	B	B	B	B	B	A	A	B	B	A	A	A	A	A	A	A	A	A
snp1687	B	B	B	B	B	B	B	A	A	B	A	A	B	B	B	A	B	A	B	B	A	A	A	A	B	A	A	B	A	A	A	B	B	B	B	B	A	A	B	B	A	A	A	A	A	A	A	A	A
snp1686	B	B	B	B	B	B	B	A	A	B	A	A	B	B	B	A	B	A	B	B	A	A	A	A	B	A	A	B	A	A	A	B	B	B	B	B	A	A	B	B	A	A	A	A	A	A	A	A	A
snp1692	B	B	B	B	B	B	B	A	A	B	A	A	B	B	A	A	B	A	B	B	A	A	A	A	B	A	A	B	A	A	A	B	B	B	B	B	A	A	B	B	A	A	A	A	A	A	A	A	A
snp1693	B	B	B	B	B	B	B	A	A	B	A	A	B	B	A	A	B	A	B	B	A	A	A	A	B	A	A	B	A	A	A	B	B	B	B	B	A	A	B	B	A	A	A	A	A	A	A	A	A
snp1691	B	B	B	B	B	B	B	A	A	B	A	A	B	B	A	A	B	A	B	B	A	A	A	A	B	A	A	B	A	A	A	B	B	B	B	B	A	A	B	B	A	A	A	A	A	A	A	A	A
snp1689	B	B	B	B	B	B	B	A	A	B	A	A	B	B	A	A	B	A	B	B	A	A	A	A	B	A	A	B	A	A	A	B	B	B	B	B	A	A	B	B	A	A	A	A	A	A	A	A	A
snp1690	B	B	B	B	B	B	B	A	A	B	A	A	B	B	A	A	B	A	B	B	A	A	A	A	B	A	A	B	A	A	A	B	B	B	B	B	A	A	B	B	A	A	A	A	A	A	A	A	A
snp1698	B	B	B	B	B	B	B	A	A	B	A	A	B	B	A	A	B	A	B	B	A	A	A	A	B	A	A	B	A	A	A	B	B	B	B	B	A	A	B	B	A	A	A	A	A	A	A	A	A
snp1700	B	B	B	B	B	B	B	A	A	B	A	A	B	B	A	A	B	A	B	B	A	A	A	A	B	A	A	B	A	A	A	B	B	B	B	B	A	A	B	B	A	A	A	A	A	A	A	A	A
snp1699	B	B	B	B	B	B	B	A	A	B	A	A	B	B	A	A	B	A	B	B	A	A	A	A	B	A	A	B	A	A	A	B	B	B	B	B	A	A	B	B	A	A	A	A	A	A	A	A	A
snp1697	B	B	B	B	B	B	B	A	A	B	A	A	B	B	A	A	B	A	B	B	A	A	A	A	B	A	A	B	A	A	A	B	B	B	B	B	A	A	B	B	A	A	A	A	A	A	A	A	A
snp1694	B	B	B	B	B	B	B	A	A	B	A	A	B	B	A	A	B	A	B	B	A	A	A	A	B	A	A	B	A	A	A	B	B	B	B	B	A	A	B	B	A	A	A	A	A	A	A	A	A
snp1695	B	B	B	B	B	B	B	A	A	B	A	A	B	B	A	A	B	A	B	B	A	A	A	A	B	A	A	B	A	A	A	B	B	B	B	B	A	A	B	B	A	A	A	A	A	A	A	A	A
snp1696	B	B	B	B	B	B	B	A	A	B	A	A	B	B	A	A	B	A	B	B	A	A	A	A	B	A	A	B	A	A	A	B	B	B	B	B	A	A	B	B	A	A	A	A	A	A	A	A	A
snp1703	B	B	B	B	B	B	B	A	A	B	A	A	B	B	A	A	B	A	B	B	A	A	A	A	B	A	A	B	A	A	A	B	B	B	B	B	A	A	B	B	A	A	B	A	A	A	A	A	A
snp1704	B	B	B	B	B	B	B	A	A	B	A	A	B	B	A	A	B	A	B	B	A	A	A	A	B	A	A	B	A	A	A	B	B	B	B	B	A	A	B	B	A	A	B	A	A	A	A	A	A
snp1701	B	B	B	B	B	B	B	A	A	B	A	A	B	B	A	A	B	A	B	B	A	A	A	A	B	A	A	B	A	A	A	B	B	B	B	B	A	A	B	B	A	A	B	A	A	A	A	A	A
snp1702	B	B	B	B	B	B	B	A	A	B	A	A	B	B	A	A	B	A	B	B	A	A	A	A	B	A	A	B	A	A	A	B	B	B	B	B	A	A	B	B	A	A	B	A	A	A	A	A	A
snp1706	B	B	B	B	B	B	B	A	A	B	A	A	B	B	A	A	B	A	B	B	A	A	A	A	B	A	A	B	A	A	A	B	B	B	B	B	A	A	B	B	A	A	B	A	A	A	A	A	A
snp1708	B	B	B	B	B	B	B	A	A	B	A	A	B	B	A	A	B	A	B	B	A	A	A	A	B	A	A	B	A	A	A	B	B	B	B	B	A	A	B	B	A	A	B	A	A	A	A	A	A
snp1707	B	B	B	B	B	B	B	A	A	B	A	A	B	B	A	A	B	A	B	B	A	A	A	A	B	A	A	B	A	A	A	B	B	B	B	B	A	A	B	B	A	A	B	A	A	A	A	A	A
snp1705	B	B	B	B	B	B	B	A	A	B	A	A	B	B	A	A	B	A	B	B	A	A	A	A	B	A	A	B	A	A	A	B	B	B	B	B	A	A	B	B	A	A	B	A	A	A	A	A	A
snp1710	B	B	B	B	B	B	B	A	A	B	A	A	B	B	A	A	B	A	B	B	A	A	A	A	B	A	A	B	A	A	A	B	B	B	B	B	A	A	B	B	A	A	B	A	A	A	A	A	A
snp1711	B	B	B	B	B	B	B	A	A	B	A	A	B	B	A	A	B	A	B	B	A	A	A	A	B	A	A	B	A	A	A	B	B	B	B	B	A	A	B	B	A	A	B	A	A	A	A	A	A
snp1709	B	B	B	B	B	B	B	A	A	B	A	A	B	B	A	A	B	A	B	B	A	A	A	A	B	A	A	B	A	A	A	B	B	B	B	B	A	A	B	B	A	A	B	A	A	A	A	A	A
snp1726	B	B	B	B	B	B	B	A	A	B	A	A	B	B	A	A	B	A	B	B	A	A	A	A	B	A	A	B	A	A	A	B	B	B	B	B	A	A	B	B	A	A	B	A	A	A	A	A	A
snp1728	B	B	B	B	B	B	B	A	A	B	A	A	B	B	A	A	B	A	B	B	A	A	A	A	B	A	A	B	A	A	A	B	B	B	B	B	A	A	B	B	A	A	B	A	A	A	A	A	A
snp1727	B	B	B	B	B	B	B	A	A	B	A	A	B	B	A	A	B	A	B	B	A	A	A	A	B	A	A	B	A	A	A	B	B	B	B	B	A	A	B	B	A	A	B	A	A	A	A	A	A
snp1725	B	B	B	B	B	B	B	A	A	B	A	A	B	B	A	A	B	A	B	B	A	A	A	A	B	A	A	B	A	A	A	B	B	B	B	B	A	A	B	B	A	A	B	A	A	A	A	A	A
snp1712	B	B	B	B	B	B	B	A	A	B	A	A	B	B	A	A	B	A	B	B	A	A	A	A	B	A	A	B	A	A	A	B	B	B	B	B	A	A	B	B	A	A	B	A	A	A	A	A	A
snp1724	B	B	B	B	B	B	B	A	A	B	A	A	B	B	A	A	B	A	B	B	A	A	A	A	B	A	A	B	A	A	A	B	B	B	B	B	A	A	B	B	A	A	B	A	A	A	A	A	A
snp1723	B	B	B	B	B	B	B	A	A	B	A	A	B	B	A	A	B	A	B	B	A	A	A	A	B	A	A	B	A	A	A	B	B	B	B	B	A	A	B	B	A	A	B	A	A	A	A	A	A
snp1715	B	B	B	B	B	B	B	A	A	B	A	A	B	B	A	A	B	A	B	B	A	A	A	A	B	A	A	B	A	A	A	B	B	B	B	B	A	A	B	B	A	A	B	A	A	A	A	A	A
snp1716	B	B	B	B	B	B	B	A	A	B	A	A	B	B	A	A	B	A	B	B	A	A	A	A	B	A	A	B	A	A	A	B	B	B	B	B	A	A	B	B	A	A	B	A	A	A	A	A	A
snp1720	B	B	B	B	B	B	B	A	A	B	A	A	B	B	A	A	B	A	B	B	A	A	A	A	B	A	A	B	A	A	A	B	B	B	B	B	A	A	B	B	A	A	B	A	A	A	A	A	A
snp1718	B	B	B	B	B	B	B	A	A	B	A	A	B	B	A	A	B	A	B	B	A	A	A	A	B	A	A	B	A	A	A	B	B	B	B	B	A	A	B	B	A	A	B	A	A	A	A	A	A
snp1722	B	B	B	B	B	B	B	A	A	B	A	A	B	B	A	A	B	A	B	B	A	A	A	A	B	A	A	B	A	A	A	B	B	B	B	B	A	A	B	B	A	A	B	A	A	A	A	A	A
snp1721	B	B	B	B	B	B	B	A	A	B	A	A	B	B	A	A	B	A	B	B	A	A	A	A	B	A	A	B	A	A	A	B	B	B	B	B	A	A	B	B	A	A	B	A	A	A	A	A	A
snp1719	B	B	B	B	B	B	B	A	A	B	A	A	B	B	A	A	B	A	B	B	A	A	A	A	B	A	A	B	A	A	A	B	B	B	B	B	A	A	B	B	A	A	B	A	A	A	A	A	A
snp1717	B	B	B	B	B	B	B	A	A	B	A	A	B	B	A	A	B	A	B	B	A	A	A	A	B	A	A	B	A	A	A	B	B	B	B	B	A	A	B	B	A	A	B	A	A	A	A	A	A
snp1713	B	B	B	B	B	B	B	A	A	B	A	A	B	B	A	A	B	A	B	A	A	A	A	A	B	A	A	B	A	A	A	B	B	B	B	B	A	A	B	B	A	A	B	A	A	A	A	A	A
snp1714	B	B	B	B	B	B	B	A	A	B	A	A	B	B	A	A	B	A	B	A	A	A	A	A	B	A	A	B	A	A	A	B	B	B	B	B	A	A	B	B	A	A	B	A	A	A	A	A	A
snp1729	B	A	B	A	B	A	B	A	B	A	B	B	B	B	A	B	A	B	B	B	B	B	A	B	A	B	B	A	A	B	B	A	B	A	A	A	B	B	B	B	A	B	A	A	A	B	A	A	A
snp1730	B	B	B	A	B	A	B	A	B	A	B	A	A	B	A	B	A	B	B	A	B	B	A	B	B	B	B	A	A	B	B	A	B	A	A	A	B	B	B	B	A	B	B	A	A	B	A	A	A
snp1732	B	B	B	A	B	A	B	A	B	A	B	A	A	B	A	B	A	B	B	A	B	B	A	B	B	B	B	A	A	B	B	A	B	A	A	A	B	B	B	B	A	B	B	A	A	B	A	A	A
snp1731	B	B	B	A	B	A	B	A	B	A	B	A	A	B	A	B	A	B	B	A	B	B	A	B	B	B	B	A	A	B	B	A	B	A	A	A	B	B	B	B	A	B	B	A	A	B	A	A	A
snp1733	B	B	B	A	B	A	B	A	B	A	B	A	A	B	A	B	A	B	B	A	B	B	A	B	B	B	B	A	A	B	B	A	B	A	A	A	B	B	B	B	A	B	B	A	A	B	A	A	A
snp1734	B	B	B	A	B	A	B	A	B	A	B	A	A	B	A	B	A	B	B	A	B	B	A	B	B	B	B	A	A	B	B	A	B	A	A	A	B	B	B	B	A	B	B	A	A	B	A	A	A
snp1735	B	B	B	A	B	A	B	A	B	A	B	A	A	B	A	B	A	B	B	A	B	B	A	B	B	B	B	A	A	B	B	A	B	A	A	B	B	B	B	B	A	B	B	A	A	B	A	B	B
snp1736	B	B	B	A	B	A	B	A	B	A	B	A	A	B	A	B	A	B	B	A	B	B	A	B	B	B	B	A	A	B	B	A	B	A	A	B	B	B	B	B	A	B	B	A	A	B	A	B	B
snp1738	B	B	B	A	B	A	B	A	B	A	B	A	A	B	A	B	A	B	B	A	B	B	A	B	B	B	B	A	A	B	B	A	B	A	A	B	B	B	B	B	B	B	B	A	A	B	A	B	B
snp1737	B	B	B	A	B	A	B	A	B	A	B	A	A	B	A	B	A	B	B	A	B	B	A	B	B	B	B	A	A	B	B	A	B	A	A	B	B	B	B	B	B	B	B	A	A	B	A	B	B
snp1739	B	B	B	A	B	B	B	A	B	B	B	A	A	B	A	B	A	B	B	A	B	B	A	B	B	B	B	A	A	B	B	A	B	A	A	B	B	B	A	B	B	B	B	A	A	B	A	B	B
snp1744	B	B	B	A	B	B	B	A	B	B	B	A	A	B	A	B	A	B	B	A	B	B	A	B	B	B	B	A	A	B	B	A	B	A	A	B	B	B	A	B	B	B	B	A	A	B	A	B	B
snp1743	B	B	B	A	B	B	B	A	B	B	B	A	A	B	A	B	A	B	B	A	B	B	A	B	B	B	B	A	A	B	B	A	B	A	A	B	B	B	A	B	B	B	B	A	A	B	A	B	B
snp1742	B	B	B	A	B	B	B	A	B	B	B	A	A	B	A	B	A	B	B	A	B	B	A	B	B	B	B	A	A	B	B	A	B	A	A	B	B	B	A	B	B	B	B	A	A	B	A	B	B
snp1741	B	B	B	A	B	B	B	A	B	B	B	A	A	B	A	B	A	B	B	A	B	B	A	B	B	B	B	A	A	B	B	A	B	A	A	B	B	B	A	B	B	B	B	A	A	B	A	B	B
snp1740	B	B	B	A	B	B	B	A	B	B	B	A	A	B	A	B	A	B	B	A	B	B	A	B	B	B	B	A	A	B	B	A	B	A	A	B	B	B	A	B	B	B	B	A	A	B	A	B	B
snp1745	B	B	B	A	B	B	B	A	B	B	B	A	A	B	A	B	A	B	B	A	B	B	A	B	B	B	B	A	A	B	B	A	B	A	A	B	B	B	A	B	B	B	B	A	A	B	A	B	B
snp1746	B	B	B	A	B	B	B	A	B	B	B	A	A	B	A	B	A	B	B	A	B	B	A	B	B	B	B	A	A	B	B	A	B	A	A	B	B	B	A	B	B	B	B	A	A	B	A	B	B
snp1749	B	B	B	A	B	B	B	A	B	B	B	A	A	B	A	B	A	A	B	A	B	B	A	B	B	B	B	A	A	B	B	A	B	A	A	B	B	B	A	B	B	B	B	A	A	B	A	B	B
snp1747	B	B	B	A	B	B	B	A	B	B	B	A	A	B	A	B	A	A	B	A	B	B	A	B	B	B	B	A	A	B	B	A	B	A	A	B	B	B	A	B	B	B	B	A	A	B	A	B	B
snp1748	B	B	B	A	B	B	B	A	B	B	B	A	A	B	A	B	A	A	B	A	B	B	A	B	B	B	B	A	A	B	B	A	B	A	A	B	B	B	A	B	B	B	B	A	A	B	A	B	B
snp1751	B	B	B	A	B	B	B	A	B	B	B	A	A	B	A	B	A	A	B	A	B	B	A	B	B	B	B	A	A	B	B	A	B	A	A	B	B	B	A	B	B	B	B	A	A	B	A	B	B
snp1752	B	B	B	A	B	B	B	A	B	B	B	A	A	B	A	B	A	A	B	A	B	B	A	B	B	B	B	A	A	B	B	A	B	A	A	B	B	B	A	B	B	B	B	A	A	B	A	B	B
snp1750	B	B	B	A	B	B	B	A	B	B	B	A	A	B	A	B	A	A	B	A	B	B	A	B	B	B	B	A	A	B	B	A	B	A	A	B	B	B	A	B	B	B	B	A	A	B	A	B	B
snp1753	B	B	B	A	B	B	B	A	B	B	B	A	A	B	A	B	A	A	B	A	B	B	A	B	B	B	B	A	A	B	B	A	B	A	A	B	B	B	A	B	B	B	B	A	A	B	A	B	B
snp1754	B	B	B	A	B	B	B	B	B	B	B	A	A	B	A	B	A	A	B	A	B	B	A	B	B	B	B	A	A	B	B	A	B	A	A	B	B	B	A	B	B	B	B	A	A	B	A	B	B
snp1755	B	B	B	A	B	B	B	B	B	B	B	A	A	B	A	B	A	A	B	A	B	B	A	B	B	B	B	A	A	B	B	A	B	A	A	B	B	B	A	B	B	B	B	A	A	B	A	B	B
snp1756	B	B	B	A	B	B	B	B	B	B	B	A	A	B	A	B	A	A	B	A	B	B	A	B	B	B	B	A	A	B	B	A	B	A	A	B	B	B	A	B	B	B	B	A	A	B	A	B	B
snp1759	B	B	B	A	B	B	B	B	B	B	B	A	A	B	A	B	A	A	B	A	B	B	A	B	B	B	B	A	A	B	B	A	B	A	A	B	B	B	A	B	B	B	B	A	A	B	A	B	B
snp1757	B	B	B	A	B	B	B	B	B	B	B	A	A	B	A	B	A	A	B	A	B	B	A	B	B	B	B	A	A	B	B	A	B	A	A	B	B	B	A	B	B	B	B	A	A	B	A	B	B
snp1758	B	B	B	A	B	B	B	B	B	B	B	A	A	B	A	B	A	A	B	A	B	B	A	B	B	B	B	A	A	B	B	A	B	A	A	B	B	B	A	B	B	B	B	A	A	B	A	B	B
snp1760	B	B	B	A	B	B	B	B	A	B	B	A	A	B	A	B	A	A	B	A	B	B	A	B	B	B	B	A	A	B	B	A	B	A	A	B	B	B	A	B	B	B	B	A	A	B	B	B	B
snp1761	B	B	B	A	B	B	B	B	A	B	B	A	A	B	A	B	A	A	B	A	B	B	A	B	B	B	B	A	A	B	A	A	B	A	A	B	B	B	A	B	B	A	B	A	A	B	B	B	B
snp1762	B	B	B	A	B	B	B	B	A	B	B	A	A	B	A	B	A	A	B	A	B	B	A	B	B	B	B	A	A	B	A	A	B	A	A	B	B	B	A	B	B	A	B	A	A	B	B	B	B
snp1766	B	B	B	A	B	B	B	B	A	B	B	A	A	B	A	B	A	A	B	A	B	B	A	B	B	B	B	A	A	B	A	A	B	A	A	B	B	B	A	B	B	A	B	A	A	B	B	B	B
snp1765	B	B	B	A	B	B	B	B	A	B	B	A	A	B	A	B	A	A	B	A	B	B	A	B	B	B	B	A	A	B	A	A	B	A	A	B	B	B	A	B	B	A	B	A	A	B	B	B	B
snp1763	B	B	B	A	B	B	B	B	A	B	B	A	A	B	A	B	A	A	B	A	B	B	A	B	B	B	B	A	A	B	A	A	B	A	A	B	B	B	A	B	B	A	B	A	A	B	B	B	B
snp1764	B	B	B	A	B	B	B	B	A	B	B	A	A	B	A	B	A	A	B	A	B	B	A	B	B	B	B	A	A	B	A	A	B	A	A	B	B	B	A	B	B	A	B	A	A	B	B	B	B
snp1770	B	B	B	A	B	B	B	B	A	B	B	A	A	B	A	B	A	A	B	A	B	B	A	B	B	B	B	A	A	B	A	A	B	A	A	B	B	B	A	B	B	A	B	A	A	B	B	B	B
snp1772	B	B	B	A	B	B	B	B	A	B	B	A	A	B	A	B	A	A	B	A	B	B	A	B	B	B	B	A	A	B	A	A	B	A	A	B	B	B	A	B	B	A	B	A	A	B	B	B	B
snp1771	B	B	B	A	B	B	B	B	A	B	B	A	A	B	A	B	A	A	B	A	B	B	A	B	B	B	B	A	A	B	A	A	B	A	A	B	B	B	A	B	B	A	B	A	A	B	B	B	B
snp1767	B	B	B	A	B	B	B	B	A	B	B	A	A	B	A	B	A	A	B	A	B	B	A	B	B	B	B	A	A	B	A	A	B	A	A	B	B	B	A	B	B	A	B	A	A	B	B	B	B
snp1768	B	B	B	A	B	B	B	B	A	B	B	A	A	B	A	B	A	A	B	A	B	B	A	B	B	B	B	A	A	B	A	A	B	A	A	B	B	B	A	B	B	A	B	A	A	B	B	B	B
snp1785	B	B	B	A	B	B	B	B	A	B	B	A	A	B	A	B	A	A	B	A	B	B	A	B	B	B	B	A	A	B	A	A	B	A	A	B	B	B	A	B	B	A	B	A	A	B	B	B	B
snp1784	B	B	B	A	B	B	B	B	A	B	B	A	A	B	A	B	A	A	B	A	B	B	A	B	B	B	B	A	A	B	A	A	B	A	A	B	B	B	A	B	B	A	B	A	A	B	B	B	B
snp1782	B	B	B	A	B	B	B	B	A	B	B	A	A	B	A	B	A	A	B	A	B	B	A	B	B	B	B	A	A	B	A	A	B	A	A	B	B	B	A	B	B	A	B	A	A	B	B	B	B
snp1781	B	B	B	A	B	B	B	B	A	B	B	A	A	B	A	B	A	A	B	A	B	B	A	B	B	B	B	A	A	B	A	A	B	A	A	B	B	B	A	B	B	A	B	A	A	B	B	B	B
snp1812	B	B	B	A	B	B	B	B	A	B	B	A	A	B	A	B	A	A	B	A	B	B	A	B	B	B	B	A	A	B	A	A	B	A	A	B	B	B	A	B	B	A	B	A	A	B	B	B	B
snp1811	B	B	B	A	B	B	B	B	A	B	B	A	A	B	A	B	A	A	B	A	B	B	A	B	B	B	B	A	A	B	A	A	B	A	A	B	B	B	A	B	B	A	B	A	A	B	B	B	B
snp1810	B	B	B	A	B	B	B	B	A	B	B	A	A	B	A	B	A	A	B	A	B	B	A	B	B	B	B	A	A	B	A	A	B	A	A	B	B	B	A	B	B	A	B	A	A	B	B	B	B
snp1809	B	B	B	A	B	B	B	B	A	B	B	A	A	B	A	B	A	A	B	A	B	B	A	B	B	B	B	A	A	B	A	A	B	A	A	B	B	B	A	B	B	A	B	A	A	B	B	B	B
snp1808	B	B	B	A	B	B	B	B	A	B	B	A	A	B	A	B	A	A	B	A	B	B	A	B	B	B	B	A	A	B	A	A	B	A	A	B	B	B	A	B	B	A	B	A	A	B	B	B	B
snp1807	B	B	B	A	B	B	B	B	A	B	B	A	A	B	A	B	A	A	B	A	B	B	A	B	B	B	B	A	A	B	A	A	B	A	A	B	B	B	A	B	B	A	B	A	A	B	B	B	B
snp1806	B	B	B	A	B	B	B	B	A	B	B	A	A	B	A	B	A	A	B	A	B	B	A	B	B	B	B	A	A	B	A	A	B	A	A	B	B	B	A	B	B	A	B	A	A	B	B	B	B
snp1805	B	B	B	A	B	B	B	B	A	B	B	A	A	B	A	B	A	A	B	A	B	B	A	B	B	B	B	A	A	B	A	A	B	A	A	B	B	B	A	B	B	A	B	A	A	B	B	B	B
snp1804	B	B	B	A	B	B	B	B	A	B	B	A	A	B	A	B	A	A	B	A	B	B	A	B	B	B	B	A	A	B	A	A	B	A	A	B	B	B	A	B	B	A	B	A	A	B	B	B	B
snp1803	B	B	B	A	B	B	B	B	A	B	B	A	A	B	A	B	A	A	B	A	B	B	A	B	B	B	B	A	A	B	A	A	B	A	A	B	B	B	A	B	B	A	B	A	A	B	B	B	B
snp1802	B	B	B	A	B	B	B	B	A	B	B	A	A	B	A	B	A	A	B	A	B	B	A	B	B	B	B	A	A	B	A	A	B	A	A	B	B	B	A	B	B	A	B	A	A	B	B	B	B
snp1801	B	B	B	A	B	B	B	B	A	B	B	A	A	B	A	B	A	A	B	A	B	B	A	B	B	B	B	A	A	B	A	A	B	A	A	B	B	B	A	B	B	A	B	A	A	B	B	B	B
snp1800	B	B	B	A	B	B	B	B	A	B	B	A	A	B	A	B	A	A	B	A	B	B	A	B	B	B	B	A	A	B	A	A	B	A	A	B	B	B	A	B	B	A	B	A	A	B	B	B	B
snp1799	B	B	B	A	B	B	B	B	A	B	B	A	A	B	A	B	A	A	B	A	B	B	A	B	B	B	B	A	A	B	A	A	B	A	A	B	B	B	A	B	B	A	B	A	A	B	B	B	B
snp1798	B	B	B	A	B	B	B	B	A	B	B	A	A	B	A	B	A	A	B	A	B	B	A	B	B	B	B	A	A	B	A	A	B	A	A	B	B	B	A	B	B	A	B	A	A	B	B	B	B
snp1797	B	B	B	A	B	B	B	B	A	B	B	A	A	B	A	B	A	A	B	A	B	B	A	B	B	B	B	A	A	B	A	A	B	A	A	B	B	B	A	B	B	A	B	A	A	B	B	B	B
snp1796	B	B	B	A	B	B	B	B	A	B	B	A	A	B	A	B	A	A	B	A	B	B	A	B	B	B	B	A	A	B	A	A	B	A	A	B	B	B	A	B	B	A	B	A	A	B	B	B	B
snp1780	B	B	B	A	B	B	B	B	A	B	B	A	A	B	A	B	A	A	B	A	B	B	A	B	B	B	B	A	A	B	A	A	B	A	A	B	B	B	A	B	B	A	B	A	A	B	B	B	B
snp1779	B	B	B	A	B	B	B	B	A	B	B	A	A	B	A	B	A	A	B	A	B	B	A	B	B	B	B	A	A	B	A	A	B	A	A	B	B	B	A	B	B	A	B	A	A	B	B	B	B
snp1775	B	B	B	A	B	B	B	B	A	B	B	A	A	B	A	B	A	A	B	A	B	B	A	B	B	B	B	A	A	B	A	A	B	A	A	B	B	B	A	B	B	A	B	A	A	B	B	B	B
snp1774	B	B	B	A	B	B	B	B	A	B	B	A	A	B	A	B	A	A	B	A	B	B	A	B	B	B	B	A	A	B	A	A	B	A	A	B	B	B	A	B	B	A	B	A	A	B	B	B	B
snp1773	B	B	B	A	B	B	B	B	A	B	B	A	A	B	A	B	A	A	B	A	B	B	A	B	B	B	B	A	A	B	A	A	B	A	A	B	B	B	A	B	B	A	B	A	A	B	B	B	B
snp1776	B	B	B	A	B	B	B	B	A	B	B	A	A	B	A	B	A	A	B	A	B	B	A	B	B	B	B	A	A	B	B	A	B	A	A	B	B	B	A	B	B	A	B	A	A	B	B	B	B
snp1843	B	B	B	A	B	B	B	B	A	B	B	A	A	B	A	B	A	A	B	A	B	B	A	B	B	B	B	A	A	B	B	A	B	A	A	B	B	B	A	B	B	A	B	A	A	B	B	B	B
snp1861	B	B	B	A	B	B	B	B	A	B	B	A	A	B	A	B	A	A	B	A	B	B	A	B	B	B	B	A	A	B	B	A	B	A	A	B	B	B	A	B	B	A	B	A	A	B	B	B	B
snp1860	B	B	B	A	B	B	B	B	A	B	B	A	A	B	A	B	A	A	B	A	B	B	A	B	B	B	B	A	A	B	B	A	B	A	A	B	B	B	A	B	B	A	B	A	A	B	B	B	B
snp1859	B	B	B	A	B	B	B	B	A	B	B	A	A	B	A	B	A	A	B	A	B	B	A	B	B	B	B	A	A	B	B	A	B	A	A	B	B	B	A	B	B	A	B	A	A	B	B	B	B
snp1856	B	B	B	A	B	B	B	B	A	B	B	A	A	B	A	B	A	A	B	A	B	B	A	B	B	B	B	A	A	B	B	A	B	A	A	B	B	B	A	B	B	A	B	A	A	B	B	B	B
snp1855	B	B	B	A	B	B	B	B	A	B	B	A	A	B	A	B	A	A	B	A	B	B	A	B	B	B	B	A	A	B	B	A	B	A	A	B	B	B	A	B	B	A	B	A	A	B	B	B	B
snp1854	B	B	B	A	B	B	B	B	A	B	B	A	A	B	A	B	A	A	B	A	B	B	A	B	B	B	B	A	A	B	B	A	B	A	A	B	B	B	A	B	B	A	B	A	A	B	B	B	B
snp1853	B	B	B	A	B	B	B	B	A	B	B	A	A	B	A	B	A	A	B	A	B	B	A	B	B	B	B	A	A	B	B	A	B	A	A	B	B	B	A	B	B	A	B	A	A	B	B	B	B
snp1852	B	B	B	A	B	B	B	B	A	B	B	A	A	B	A	B	A	A	B	A	B	B	A	B	B	B	B	A	A	B	B	A	B	A	A	B	B	B	A	B	B	A	B	A	A	B	B	B	B
snp1850	B	B	B	A	B	B	B	B	A	B	B	A	A	B	A	B	A	A	B	A	B	B	A	B	B	B	B	A	A	B	B	A	B	A	A	B	B	B	A	B	B	A	B	A	A	B	B	B	B
snp1849	B	B	B	A	B	B	B	B	A	B	B	A	A	B	A	B	A	A	B	A	B	B	A	B	B	B	B	A	A	B	B	A	B	A	A	B	B	B	A	B	B	A	B	A	A	B	B	B	B
snp1848	B	B	B	A	B	B	B	B	A	B	B	A	A	B	A	B	A	A	B	A	B	B	A	B	B	B	B	A	A	B	B	A	B	A	A	B	B	B	A	B	B	A	B	A	A	B	B	B	B
snp1847	B	B	B	A	B	B	B	B	A	B	B	A	A	B	A	B	A	A	B	A	B	B	A	B	B	B	B	A	A	B	B	A	B	A	A	B	B	B	A	B	B	A	B	A	A	B	B	B	B
snp1846	B	B	B	A	B	B	B	B	A	B	B	A	A	B	A	B	A	A	B	A	B	B	A	B	B	B	B	A	A	B	B	A	B	A	A	B	B	B	A	B	B	A	B	A	A	B	B	B	B
snp1845	B	B	B	A	B	B	B	B	A	B	B	A	A	B	A	B	A	A	B	A	B	B	A	B	B	B	B	A	A	B	B	A	B	A	A	B	B	B	A	B	B	A	B	A	A	B	B	B	B
snp1844	B	B	B	A	B	B	B	B	A	B	B	A	A	B	A	B	A	A	B	A	B	B	A	B	B	B	B	A	A	B	B	A	B	A	A	B	B	B	A	B	B	A	B	A	A	B	B	B	B
snp1837	B	B	B	A	B	B	B	B	A	B	B	A	A	B	A	B	A	A	B	A	B	B	A	B	B	B	B	A	A	B	B	A	B	A	A	B	B	B	A	B	B	A	B	A	A	B	B	B	B
snp1819	B	B	B	A	B	B	B	B	A	B	B	A	A	B	A	B	A	A	B	A	B	B	A	B	B	B	B	A	A	B	B	A	B	A	A	B	B	B	A	B	B	A	B	A	A	B	B	B	B
snp1839	B	B	B	A	B	B	B	B	A	B	B	A	A	B	A	B	A	A	B	A	B	B	A	B	B	B	B	A	A	B	B	A	B	A	A	B	B	B	A	B	B	A	B	A	A	B	B	B	B
snp1840	B	B	B	A	B	B	B	B	A	B	B	A	A	B	A	B	A	A	B	A	B	B	A	B	B	B	B	A	A	B	B	A	B	A	A	B	B	B	A	B	B	A	B	A	A	B	B	B	B
snp1841	B	B	B	A	B	B	B	B	A	B	B	A	A	B	A	B	A	A	B	A	B	B	A	B	B	B	B	A	A	B	B	A	B	A	A	B	B	B	A	B	B	A	B	A	A	B	B	B	B
snp1842	B	B	B	A	B	B	B	B	A	B	B	A	A	B	A	B	A	A	B	A	B	B	A	B	B	B	B	A	A	B	B	A	B	A	A	B	B	B	A	B	B	A	B	A	A	B	B	B	B
snp1838	B	B	B	A	B	B	B	B	A	B	B	A	A	B	A	B	A	A	B	A	B	B	A	B	B	B	B	A	A	B	B	A	B	A	A	B	B	B	A	B	B	A	B	A	A	B	B	B	B
snp1794	B	B	B	A	B	B	B	B	A	B	B	A	A	B	A	B	A	A	B	A	B	B	A	B	B	B	B	A	A	B	B	A	B	A	A	B	B	B	A	B	B	A	B	A	A	B	B	B	B
snp1858	B	B	B	A	B	B	B	B	A	B	B	A	A	B	A	B	A	A	B	A	B	B	A	B	B	B	B	A	A	B	A	A	B	A	A	B	B	B	A	B	B	A	B	A	A	B	B	B	B
snp1835	B	B	B	A	B	B	B	B	A	B	B	A	A	B	A	B	A	A	B	A	B	B	A	B	B	B	B	A	A	B	A	A	B	A	A	B	B	B	A	B	B	A	B	A	A	B	B	B	B
snp1818	B	B	B	A	B	B	B	B	A	B	B	A	A	B	A	B	A	A	B	A	B	B	A	B	B	B	B	A	A	B	A	A	B	A	A	B	B	B	A	B	B	A	B	A	A	B	B	B	B
snp1816	B	B	B	A	B	B	B	B	A	B	B	A	A	B	A	B	A	A	B	A	B	B	A	B	B	B	B	A	A	B	A	A	B	A	A	B	B	B	A	B	B	A	B	A	A	B	B	B	B
snp1817	B	B	B	A	B	B	B	B	A	B	B	A	A	B	A	B	A	A	B	A	B	B	A	B	B	B	B	A	A	B	A	A	B	A	A	B	B	B	A	B	B	A	B	A	A	B	B	B	B
snp1820	B	B	B	A	B	B	B	B	A	B	B	A	A	B	A	B	A	A	B	A	B	B	A	B	B	B	B	A	A	B	A	A	B	A	A	B	B	B	A	B	B	A	B	A	A	B	B	B	B
snp1822	B	B	B	A	B	B	B	B	A	B	B	A	A	B	A	B	A	A	B	A	B	B	A	B	B	B	B	A	A	B	A	A	B	A	A	B	B	B	A	B	B	A	B	A	A	B	B	B	B
snp1821	B	B	B	A	B	B	B	B	A	B	B	A	A	B	A	B	A	A	B	A	B	B	A	B	B	B	B	A	A	B	A	A	B	A	A	B	B	B	A	B	B	A	B	A	A	B	B	B	B
snp1795	B	B	B	A	B	B	B	B	A	B	B	A	A	B	A	B	A	A	B	A	B	B	A	B	B	B	B	A	A	B	A	A	B	A	A	B	B	B	A	B	B	A	B	A	A	B	B	B	B
snp1815	B	B	B	A	B	B	B	B	A	B	B	A	A	B	A	B	A	A	B	A	B	B	A	B	B	B	B	A	A	B	A	A	B	A	A	B	B	B	A	B	B	A	B	A	A	B	B	B	B
snp1814	B	B	B	A	B	B	B	B	A	B	B	A	A	B	A	B	A	A	B	A	B	B	A	B	B	B	B	A	A	B	A	A	B	A	A	B	B	B	A	B	B	A	B	A	A	B	B	B	B
snp1813	B	B	B	A	B	B	B	B	A	B	B	A	A	B	A	B	A	A	B	A	B	B	A	B	B	B	B	A	A	B	A	A	B	A	A	B	B	B	A	B	B	A	B	A	A	B	B	B	B
snp1833	B	B	B	A	B	B	B	B	A	B	B	A	A	B	A	B	A	A	B	A	B	B	A	B	B	B	B	A	A	B	A	A	B	A	A	B	B	B	A	B	B	A	B	A	A	B	B	B	B
snp1831	B	B	B	A	B	B	B	B	A	B	B	A	A	B	A	B	A	A	B	A	B	B	A	B	B	B	B	A	A	B	A	A	B	A	A	B	B	B	A	B	B	A	B	A	A	B	B	B	B
snp1830	B	B	B	A	B	B	B	B	A	B	B	A	A	B	A	B	A	A	B	A	B	B	A	B	B	B	B	A	A	B	A	A	B	A	A	B	B	B	A	B	B	A	B	A	A	B	B	B	B
snp1832	B	B	B	A	B	B	B	B	A	B	B	A	A	B	A	B	A	A	B	A	B	B	A	B	B	B	B	A	A	B	A	A	B	A	A	B	B	B	A	B	B	A	B	A	A	B	B	B	B
snp1829	B	B	B	A	B	B	B	B	A	B	B	A	A	B	A	B	A	A	B	A	B	B	A	B	B	B	B	A	A	B	A	A	B	A	A	B	B	B	A	B	B	A	B	A	A	B	B	B	B
snp1825	B	B	B	A	B	B	B	B	A	B	B	A	A	B	A	B	A	A	B	A	B	B	A	B	B	B	B	A	A	B	A	A	B	A	A	B	B	B	A	B	B	A	B	A	A	B	B	B	B
snp1826	B	B	B	A	B	B	B	B	A	B	B	A	A	B	A	B	A	A	B	A	B	B	A	B	B	B	B	A	A	B	A	A	B	A	A	B	B	B	A	B	B	A	B	A	A	B	B	B	B
snp1824	B	B	B	A	B	B	B	B	A	B	B	A	A	B	A	B	A	A	B	A	B	B	A	B	B	B	B	A	A	B	A	A	B	A	A	B	B	B	A	B	B	A	B	A	A	B	B	B	B
snp1823	B	B	B	A	B	B	B	B	A	B	B	A	A	B	A	B	A	A	B	A	B	B	A	B	B	B	B	A	A	B	A	A	B	A	A	B	B	B	A	B	B	A	B	A	A	B	B	B	B
snp1827	B	B	B	A	B	B	B	B	A	B	B	A	A	B	A	B	A	A	B	A	B	B	A	B	B	B	B	A	A	B	A	A	B	A	A	B	B	B	A	B	B	A	B	A	A	B	B	B	B
snp1828	B	B	B	A	B	B	B	B	A	B	B	A	A	B	A	B	A	A	B	A	B	B	A	B	B	B	B	A	A	B	A	A	B	A	A	B	B	B	A	B	B	A	B	A	A	B	B	B	B
snp1834	B	B	B	A	B	B	B	B	A	B	B	A	A	B	A	B	A	A	B	A	B	B	A	B	B	B	B	A	A	B	A	A	B	A	A	B	B	B	A	B	B	A	B	A	A	B	B	B	B
snp1836	B	B	B	A	B	B	B	B	A	B	B	A	A	B	A	B	A	A	B	A	B	B	A	B	B	B	B	A	A	B	A	A	B	A	A	B	B	B	A	B	B	A	B	A	A	B	B	B	B
snp1862	B	B	B	A	B	B	B	B	A	B	B	A	A	B	A	B	A	A	B	A	B	B	A	B	B	B	B	A	A	B	B	A	B	A	A	B	B	B	A	B	B	A	B	A	A	B	B	B	B
snp1863	B	B	B	A	B	B	B	B	A	B	B	A	A	B	A	B	A	A	B	A	B	B	A	B	B	B	B	A	A	B	B	A	B	A	A	B	B	B	A	B	B	A	B	A	A	B	B	B	B
snp1864	B	B	B	A	B	B	B	B	A	B	B	A	A	B	A	B	A	A	B	A	B	B	A	B	B	B	B	A	A	B	B	A	B	A	A	B	B	B	A	B	B	A	B	A	A	B	B	B	B
snp1769	B	B	B	A	B	B	B	B	A	B	B	A	A	B	A	B	A	A	B	A	B	B	A	B	B	B	B	A	A	B	B	A	B	A	A	B	B	B	A	B	B	A	B	A	A	B	B	B	B
snp1857	B	B	B	A	B	B	B	B	A	B	B	A	A	B	A	B	A	A	B	A	B	B	A	B	B	B	B	A	A	B	B	A	B	A	A	B	B	B	A	B	B	A	B	A	A	B	B	B	B
snp1865	B	B	B	A	B	B	B	B	A	B	B	A	A	B	A	B	A	A	B	A	B	B	A	B	B	B	B	A	A	B	B	A	B	A	A	B	B	B	A	B	B	A	B	A	A	B	B	B	A
snp1866	B	B	B	A	B	B	B	B	A	B	B	A	A	B	A	B	A	A	B	A	B	B	A	B	B	B	B	A	A	B	B	A	B	A	A	B	B	B	A	B	B	A	B	A	A	B	B	B	A
snp1867	B	B	B	A	B	B	B	B	A	B	B	A	A	B	A	B	A	A	B	A	B	B	A	B	B	B	B	A	A	B	B	A	B	A	A	B	B	B	A	B	B	A	B	A	A	B	B	B	A
snp1868	B	B	B	A	B	B	B	B	A	B	B	A	A	B	A	B	A	A	B	A	B	B	A	B	B	B	B	A	A	B	B	A	B	A	A	B	B	B	A	B	B	A	B	A	A	B	B	B	A
snp1869	B	B	B	A	B	B	B	B	A	B	B	A	A	B	A	B	A	A	B	A	B	B	A	B	B	B	B	A	A	B	B	A	B	A	A	B	B	B	A	B	B	A	B	A	A	B	B	B	A
snp1875	B	B	B	A	B	B	B	B	A	B	B	A	A	B	A	B	A	A	B	A	B	B	A	B	B	B	B	A	A	B	B	A	B	A	B	B	B	B	A	B	B	A	B	A	A	B	B	B	A
snp1874	B	B	B	A	B	B	B	B	A	B	B	A	A	B	A	B	A	A	B	A	B	B	A	B	B	B	B	A	A	B	B	A	B	A	B	B	B	B	A	B	B	A	B	A	A	B	B	B	A
snp1873	B	B	B	A	B	B	B	B	A	B	B	A	A	B	A	B	A	A	B	A	B	B	A	B	B	B	B	A	A	B	B	A	B	A	B	B	B	B	A	B	B	A	B	A	A	B	B	B	A
snp1872	B	B	B	A	B	B	B	B	A	B	B	A	A	B	A	B	A	A	B	A	B	B	A	B	B	B	B	A	A	B	B	A	B	A	B	B	B	B	A	B	B	A	B	A	A	B	B	B	A
snp1871	B	B	B	A	B	B	B	B	A	B	B	A	A	B	A	B	A	A	B	A	B	B	A	B	B	B	B	A	A	B	B	A	B	A	B	B	B	B	A	B	B	A	B	A	A	B	B	B	A
snp1870	B	B	B	A	B	B	B	B	A	B	B	A	A	B	A	B	A	A	B	A	B	B	A	B	B	B	B	A	A	B	B	A	B	A	B	B	B	B	A	B	B	A	B	A	A	B	B	B	A
snp1876	B	B	B	A	B	B	B	B	A	B	B	A	A	B	A	B	A	A	B	A	B	B	A	B	B	B	B	A	A	B	B	A	B	A	B	B	B	B	A	B	B	A	B	A	A	B	B	B	A
snp1851	B	B	B	A	B	B	B	B	A	B	B	B	A	B	A	B	A	A	B	A	B	B	A	B	B	B	B	A	A	B	B	A	B	A	B	B	B	B	A	B	B	A	B	A	A	B	B	B	A
snp1880	B	B	B	A	B	B	B	B	A	B	B	B	A	B	A	B	A	A	B	A	B	B	A	B	B	B	B	A	A	B	B	A	B	A	B	B	B	B	A	B	B	A	B	A	A	B	B	B	A
snp1878	B	B	B	A	B	B	B	B	A	B	B	B	A	B	A	B	A	A	B	A	B	B	A	B	B	B	B	A	A	B	B	A	B	A	B	B	B	B	A	B	B	A	B	A	A	B	B	B	A
snp1877	B	B	B	A	B	B	B	B	A	B	B	B	A	B	A	B	A	A	B	A	B	B	A	B	B	B	B	A	A	B	B	A	B	A	B	B	B	B	A	B	B	A	B	A	A	B	B	B	A
snp1879	B	B	B	A	B	B	B	B	A	B	B	B	A	B	A	B	A	A	B	A	B	B	A	B	B	B	B	A	A	B	B	A	B	A	B	B	B	B	A	B	B	A	B	A	A	B	B	B	A
snp1881	B	B	B	A	B	B	B	B	A	B	B	B	A	B	A	B	A	A	B	A	B	B	A	B	B	B	B	A	A	B	B	A	B	A	B	B	B	B	A	B	B	A	B	A	A	B	B	B	A
snp1882	B	B	B	A	B	B	B	B	A	B	B	B	A	B	A	B	A	A	B	A	B	B	A	B	B	B	B	A	A	B	B	A	B	A	B	B	B	B	A	B	B	A	B	A	A	B	B	B	A
snp1891	B	B	B	A	B	B	B	B	A	B	B	B	A	B	A	B	A	A	B	A	B	B	A	B	B	B	B	A	A	B	B	A	B	A	B	B	A	B	A	B	B	A	B	A	A	B	B	B	A
snp1890	B	B	B	A	B	B	B	B	A	B	B	B	A	B	A	B	A	A	B	A	B	B	A	B	B	B	B	A	A	B	B	A	B	A	B	B	A	B	A	B	B	A	B	A	A	B	B	B	A
snp1889	B	B	B	A	B	B	B	B	A	B	B	B	A	B	A	B	A	A	B	A	B	B	A	B	B	B	B	A	A	B	B	A	B	A	B	B	A	B	A	B	B	A	B	A	A	B	B	B	A
snp1888	B	B	B	A	B	B	B	B	A	B	B	B	A	B	A	B	A	A	B	A	B	B	A	B	B	B	B	A	A	B	B	A	B	A	B	B	A	B	A	B	B	A	B	A	A	B	B	B	A
snp1887	B	B	B	A	B	B	B	B	A	B	B	B	A	B	A	B	A	A	B	A	B	B	A	B	B	B	B	A	A	B	B	A	B	A	B	B	A	B	A	B	B	A	B	A	A	B	B	B	A
snp1886	B	B	B	A	B	B	B	B	A	B	B	B	A	B	A	B	A	A	B	A	B	B	A	B	B	B	B	A	A	B	B	A	B	A	B	B	A	B	A	B	B	A	B	A	A	B	B	B	A
snp1885	B	B	B	A	B	B	B	B	A	B	B	B	A	B	A	B	A	A	B	A	B	B	A	B	B	B	B	A	A	B	B	A	B	A	B	B	A	B	A	B	B	A	B	A	A	B	B	B	A
snp1884	B	B	B	A	B	B	B	B	A	B	B	B	A	B	A	B	A	A	B	A	B	B	A	B	B	B	B	A	A	B	B	A	B	A	B	B	A	B	A	B	B	A	B	A	A	B	B	B	A
snp1883	B	B	B	A	B	B	B	B	A	B	B	B	A	B	A	B	A	A	B	A	B	B	A	B	B	B	B	A	A	B	B	A	B	A	B	B	A	B	A	B	B	A	B	A	A	B	B	B	A
snp1892	B	B	B	A	B	B	B	B	A	B	B	B	A	B	A	B	A	A	B	A	B	B	A	B	B	B	B	A	A	B	B	A	B	A	B	B	A	B	A	B	B	A	B	A	A	B	B	B	A
snp1893	B	B	B	A	B	B	B	B	A	B	B	B	A	B	A	B	A	A	B	A	B	B	A	B	B	B	B	A	A	B	B	A	B	A	B	B	A	B	A	B	B	A	B	A	A	B	B	B	A
snp1894	B	B	B	A	B	B	B	B	A	B	B	B	A	B	A	B	A	A	B	B	B	B	A	B	B	B	B	A	A	B	B	A	B	A	B	B	A	B	A	B	B	A	B	A	A	B	B	B	A
snp1895	B	B	B	A	B	B	B	B	A	B	B	B	A	B	A	B	A	A	B	B	B	B	A	B	B	B	B	A	A	B	B	A	B	A	B	B	A	B	A	B	B	A	B	A	A	B	B	B	A
snp1896	B	B	B	A	B	B	B	B	A	B	B	B	A	B	A	B	A	A	B	B	B	B	A	B	B	B	B	A	A	B	B	A	B	A	B	B	A	B	A	B	B	A	B	A	A	B	B	B	A
snp1897	B	B	B	A	B	B	B	B	A	B	B	B	A	B	A	B	A	A	B	B	B	B	A	B	B	B	B	A	A	B	B	A	B	A	B	B	A	B	A	B	B	A	B	A	A	B	B	B	A
snp1898	B	B	B	A	B	B	B	B	A	B	B	B	A	B	A	B	A	A	B	B	B	B	A	B	B	B	B	A	A	B	B	A	B	A	B	B	A	B	A	B	B	A	B	A	A	B	B	B	A
snp1899	B	B	B	A	B	B	B	B	A	B	B	B	A	B	A	B	A	A	B	B	B	B	A	B	B	B	B	A	A	B	B	A	B	A	B	B	A	B	A	B	B	A	B	A	A	B	B	B	A
snp1904	B	B	B	A	B	B	B	B	A	B	B	B	A	B	A	B	A	A	B	B	B	B	A	B	B	B	B	A	A	B	B	A	B	A	B	B	A	B	A	B	B	A	B	A	A	B	B	B	A
snp1903	B	B	B	A	B	B	B	B	A	B	B	B	A	B	A	B	A	A	B	B	B	B	A	B	B	B	B	A	A	B	B	A	B	A	B	B	A	B	A	B	B	A	B	A	A	B	B	B	A
snp1902	B	B	B	A	B	B	B	B	A	B	B	B	A	B	A	B	A	A	B	B	B	B	A	B	B	B	B	A	A	B	B	A	B	A	B	B	A	B	A	B	B	A	B	A	A	B	B	B	A
snp1901	B	B	B	A	B	B	B	B	A	B	B	B	A	B	A	B	A	A	B	B	B	B	A	B	B	B	B	A	A	B	B	A	B	A	B	B	A	B	A	B	B	A	B	A	A	B	B	B	A
snp1900	B	B	B	A	B	B	B	B	A	B	B	B	A	B	A	B	A	A	B	B	B	B	A	B	B	B	B	A	A	B	B	A	B	A	B	B	A	B	A	B	B	A	B	A	A	B	B	B	A
snp1906	B	B	B	A	B	B	B	B	A	B	B	B	A	B	A	B	A	B	B	B	B	B	A	B	B	B	B	A	A	B	B	A	B	A	B	B	A	B	A	B	B	A	B	A	A	B	B	B	A
snp1905	B	B	B	A	B	B	B	B	A	B	B	B	A	B	A	B	A	B	B	B	B	B	A	B	B	B	B	A	A	B	B	A	B	A	B	B	A	B	A	B	B	A	B	A	A	B	B	B	A
snp1908	B	B	B	A	B	B	B	B	A	B	B	B	A	B	A	B	A	B	B	B	B	B	A	B	B	B	B	A	A	B	B	A	B	A	B	B	A	B	A	B	B	A	B	A	A	B	B	B	A
snp1907	B	B	B	A	B	B	B	B	A	B	B	B	A	B	A	B	A	B	B	B	B	B	A	B	B	B	B	A	A	B	B	A	B	A	B	B	A	B	A	B	B	A	B	A	A	B	B	B	A
snp1910	B	B	B	A	B	B	B	B	A	B	B	B	A	B	A	B	A	B	B	B	B	B	A	B	B	B	B	A	A	B	B	A	B	A	B	B	A	B	A	B	B	A	B	A	A	B	B	B	A
snp1909	B	B	B	A	B	B	B	B	A	B	B	B	A	B	A	B	A	B	B	B	B	B	A	B	B	B	B	A	A	B	B	A	B	A	B	B	A	B	A	B	B	A	B	A	A	B	B	B	A
snp1911	B	B	B	A	B	B	B	B	A	B	B	B	A	B	A	B	A	B	B	B	B	B	A	B	B	B	B	A	A	B	B	A	B	A	B	B	A	B	A	B	B	A	B	A	A	B	B	B	A
snp1929	B	B	B	A	B	B	B	B	A	B	B	B	A	B	A	B	A	B	B	B	B	B	A	B	B	B	B	A	A	B	B	A	B	A	B	B	A	B	A	B	B	A	B	A	A	B	B	B	A
snp1930	B	B	B	A	B	B	B	B	A	B	B	B	A	B	A	B	A	B	B	B	B	B	A	B	B	B	B	A	A	B	B	A	B	A	B	B	A	B	A	B	B	A	B	A	A	B	B	B	A
snp1931	B	B	B	A	B	B	B	B	A	B	B	B	A	B	A	B	A	B	B	B	B	B	A	B	B	B	B	A	A	B	B	A	B	A	B	B	A	B	A	B	B	A	B	A	A	B	B	B	A
snp1925	B	B	B	A	B	B	B	B	A	B	B	B	A	B	A	B	A	B	B	B	B	B	A	B	B	B	B	A	A	B	B	A	B	A	B	B	A	B	A	B	B	A	B	A	A	B	B	B	A
snp1922	B	B	B	A	B	B	B	B	A	B	B	B	A	B	A	B	A	B	B	B	B	B	A	B	B	B	B	A	A	B	B	A	B	A	B	B	A	B	A	B	B	A	B	A	A	B	B	B	A
snp1926	B	B	B	A	B	B	B	B	A	B	B	B	A	B	A	B	A	B	B	B	B	B	A	B	B	B	B	A	A	B	B	A	B	A	B	B	A	B	A	B	B	A	B	A	A	B	B	B	A
snp1928	B	B	B	A	B	B	B	B	A	B	B	B	A	B	A	B	A	B	B	B	B	B	A	B	B	B	B	A	A	B	B	A	B	A	B	B	A	B	A	B	B	A	B	A	A	B	B	B	A
snp1912	B	B	B	A	B	B	B	B	A	B	B	B	A	B	A	B	A	B	B	B	B	B	A	B	B	B	B	A	A	B	B	A	B	A	B	B	A	B	A	B	B	A	B	A	A	B	B	B	A
snp1913	B	B	B	A	B	B	B	B	A	B	B	B	A	B	A	B	A	B	B	B	B	B	A	B	B	B	B	A	A	B	B	A	B	A	B	B	A	B	A	B	B	A	B	A	A	B	B	B	A
snp1914	B	B	B	A	B	B	B	B	A	B	B	B	A	B	A	B	A	B	B	B	B	B	A	B	B	B	B	A	A	B	B	A	B	A	B	B	A	B	A	B	B	A	B	A	A	B	B	B	A
snp1915	B	B	B	A	B	B	B	B	A	B	B	B	A	B	A	B	A	B	B	B	B	B	A	B	B	B	B	A	A	B	B	A	B	A	B	B	A	B	A	B	B	A	B	A	A	B	B	B	A
snp1916	B	B	B	A	B	B	B	B	A	B	B	B	A	B	A	B	A	B	B	B	B	B	A	B	B	B	B	A	A	B	B	A	B	A	B	B	A	B	A	B	B	A	B	A	A	B	B	B	A
snp1918	B	B	B	A	B	B	B	B	A	B	B	B	A	B	A	B	A	B	B	B	B	B	A	B	B	B	B	A	A	B	B	A	B	A	B	B	A	B	A	B	B	A	B	A	A	B	B	B	A
snp1917	B	B	B	A	B	B	B	B	A	B	B	B	A	B	A	B	A	B	B	B	B	B	A	B	B	B	B	A	A	B	B	A	B	A	B	B	A	B	A	B	B	A	B	A	A	B	B	B	A
snp1919	B	B	B	A	B	B	B	B	A	B	B	B	A	B	A	B	A	B	B	B	B	B	A	B	B	B	B	A	A	B	B	A	B	A	B	B	A	B	A	B	B	A	B	A	A	B	B	B	A
snp1920	B	B	B	A	B	B	B	B	A	B	B	B	A	B	A	B	A	B	B	B	B	B	A	B	B	B	B	A	A	B	B	A	B	A	B	B	A	B	A	B	B	A	B	A	A	B	B	B	A
snp1921	B	B	B	A	B	B	B	B	A	B	B	B	A	B	A	B	A	B	B	B	B	B	A	B	B	B	B	A	A	B	B	A	B	A	B	B	A	B	A	B	B	A	B	A	A	B	B	B	A
snp1923	B	B	B	A	B	B	B	B	A	B	B	B	A	B	A	B	A	B	B	B	B	B	A	B	B	B	B	A	A	B	B	A	B	A	B	B	A	B	A	B	B	A	B	A	A	B	B	B	A
snp1924	B	B	B	A	B	B	B	B	A	B	B	B	A	B	A	B	A	B	B	B	B	B	A	B	B	B	B	A	A	B	B	A	B	A	B	B	A	B	A	B	B	A	B	A	A	B	B	B	A
snp1927	B	B	B	A	B	B	B	B	A	B	B	B	A	B	A	B	A	B	B	B	B	B	A	B	B	B	B	A	A	B	B	A	B	A	B	B	A	B	A	B	B	A	B	A	A	B	B	B	A
snp1933	B	B	B	A	B	B	B	B	A	B	B	B	A	B	A	B	A	B	B	B	B	B	A	B	B	B	B	A	A	B	B	A	B	A	B	B	A	B	A	B	B	A	B	A	A	B	B	B	A
snp1786	B	B	B	A	B	B	B	B	A	B	B	B	A	B	A	B	A	B	B	B	B	B	A	B	B	B	B	A	A	B	B	A	B	A	B	B	A	B	A	B	B	A	B	A	A	B	B	B	A
snp1932	B	B	B	A	B	B	B	B	A	B	B	B	A	B	A	B	A	B	B	B	B	B	A	B	B	B	B	A	A	B	B	A	B	A	B	B	A	B	A	B	B	A	B	A	A	B	B	B	A
snp1934	B	B	B	A	B	B	B	B	A	B	B	B	A	B	B	B	A	B	B	B	B	B	A	B	B	B	B	A	A	B	B	A	B	A	B	B	A	B	A	B	B	A	B	A	A	B	B	B	A
snp1935	B	B	B	A	B	B	B	B	A	B	B	B	A	B	B	B	A	B	B	B	B	B	A	B	B	B	B	A	A	B	B	A	B	A	B	B	A	B	A	B	B	A	B	A	A	B	B	B	A
snp1936	B	B	B	A	B	B	B	B	A	B	B	B	A	B	B	B	A	B	B	B	B	B	A	B	B	B	B	A	A	B	B	A	B	A	B	B	A	B	A	B	B	A	B	A	A	B	B	B	A
snp1940	B	B	B	A	B	B	B	B	A	B	B	B	A	B	B	B	A	B	B	B	B	B	A	B	B	B	B	A	A	B	B	A	B	A	B	B	A	B	A	B	B	A	B	A	A	B	B	B	A
snp1939	B	B	B	A	B	B	B	B	A	B	B	B	A	B	B	B	A	B	B	B	B	B	A	B	B	B	B	A	A	B	B	A	B	A	B	B	A	B	A	B	B	A	B	A	A	B	B	B	A
snp1938	B	B	B	A	B	B	B	B	A	B	B	B	A	B	B	B	A	B	B	B	B	B	A	B	B	B	B	A	A	B	B	A	B	A	B	B	A	B	A	B	B	A	B	A	A	B	B	B	A
snp1937	B	B	B	A	B	B	B	B	A	B	B	B	A	B	B	B	A	B	B	B	B	B	A	B	B	B	B	A	A	B	B	A	B	A	B	B	A	B	A	B	B	A	B	A	A	B	B	B	A
snp1941	B	B	B	A	B	B	B	B	A	B	B	B	A	B	B	B	A	B	B	B	B	B	A	B	B	B	B	A	A	B	B	A	B	A	B	B	A	B	A	B	B	A	B	A	A	B	B	B	A
snp1942	B	B	B	A	B	B	B	B	A	B	B	B	A	B	B	B	A	B	B	B	B	B	A	B	B	B	B	A	A	B	B	A	B	A	B	B	A	B	A	B	B	A	B	A	A	B	B	B	A
snp1946	B	B	B	A	B	B	B	B	A	B	B	B	A	B	B	B	A	B	B	B	B	B	A	B	B	B	B	A	A	B	B	A	B	A	B	B	A	B	A	B	B	A	B	A	A	B	B	B	A
snp1783	B	B	B	A	B	B	B	B	A	B	B	B	A	B	B	B	A	B	B	B	B	B	A	B	B	B	B	A	A	B	B	A	B	A	B	B	A	B	A	B	B	A	B	A	A	B	B	B	A
snp1943	B	B	B	A	B	B	B	B	A	B	B	B	A	B	B	B	A	B	B	B	B	B	A	B	B	B	B	A	A	B	B	A	B	A	B	B	A	B	A	B	B	A	B	A	A	B	B	B	A
snp1945	B	B	B	A	B	B	B	B	A	B	B	B	A	B	B	B	A	B	B	B	B	B	A	B	B	B	B	A	A	B	B	A	B	A	B	B	A	B	A	B	B	A	B	A	A	B	B	B	A
snp1944	B	B	B	A	B	B	B	B	A	B	B	B	A	B	B	B	A	B	B	B	B	B	A	B	B	B	B	A	A	B	B	A	B	A	B	B	A	B	A	B	B	A	B	A	A	B	B	B	A
snp1947	B	B	B	A	B	B	B	B	A	B	B	B	A	B	B	B	B	B	B	B	B	B	A	B	B	B	B	A	A	B	B	A	B	A	B	B	A	B	A	B	B	A	B	A	A	B	B	B	A
snp1948	B	B	B	A	B	B	B	B	A	B	B	B	A	A	B	B	B	B	B	B	B	B	A	B	B	B	B	A	A	B	B	A	B	A	B	B	A	B	A	B	B	A	B	A	A	B	B	B	A
snp1949	B	B	B	A	B	B	B	B	A	B	B	B	A	A	B	B	B	B	B	B	B	B	A	B	B	B	B	A	A	B	B	A	B	A	B	B	A	B	A	B	B	A	B	A	A	B	B	B	A
snp1950	B	B	B	A	B	B	B	B	A	B	B	B	A	A	B	B	B	B	B	B	B	B	A	B	B	B	B	A	A	B	B	A	B	A	B	B	A	A	A	B	B	A	B	A	A	B	B	B	A
snp1951	B	B	B	A	B	B	B	B	A	B	B	B	A	A	B	B	B	B	B	B	B	B	A	B	B	B	B	A	A	B	B	A	B	A	B	B	A	A	A	B	B	A	B	A	A	B	B	B	A
snp1952	B	B	B	A	B	B	B	B	A	B	B	B	A	A	B	B	B	B	B	B	B	B	A	B	B	B	B	A	A	B	B	A	B	A	B	B	A	A	A	B	B	A	B	A	A	B	B	B	A
snp1955	B	B	B	A	B	B	B	B	A	B	B	B	A	A	B	B	B	B	B	B	B	B	A	B	B	B	B	A	A	B	B	A	B	A	B	B	A	A	A	B	B	A	B	A	A	B	B	B	A
snp1954	B	B	B	A	B	B	B	B	A	B	B	B	A	A	B	B	B	B	B	B	B	B	A	B	B	B	B	A	A	B	B	A	B	A	B	B	A	A	A	B	B	A	B	A	A	B	B	B	A
snp1953	B	B	B	A	B	B	B	B	A	B	B	B	A	A	B	B	B	B	B	B	B	B	A	B	B	B	B	A	A	B	B	A	B	A	B	B	A	A	A	B	B	A	B	A	A	B	B	B	A
snp1956	B	B	B	A	B	B	B	B	A	B	B	B	A	A	B	B	B	B	B	B	B	B	A	B	B	B	B	A	A	B	B	A	B	A	B	B	A	A	A	B	B	A	B	A	A	B	B	B	A
snp1792	B	B	B	A	B	B	B	B	A	B	B	B	A	A	B	B	B	B	B	B	B	B	A	B	B	B	B	A	A	B	B	A	B	A	B	B	A	A	A	B	B	A	B	A	A	B	B	B	A
snp1957	B	B	B	A	B	B	B	B	A	B	B	B	A	A	B	B	B	B	B	B	B	B	A	B	B	B	B	A	A	B	B	A	B	A	B	B	A	A	A	B	B	A	B	A	A	B	B	B	A
snp1958	B	A	B	A	B	B	B	B	A	B	B	B	A	A	B	B	B	B	B	B	B	B	A	B	B	B	B	A	A	B	B	A	B	A	B	B	A	A	A	B	B	A	B	A	A	B	B	B	A
snp1959	B	A	B	A	B	B	B	B	A	B	B	B	A	A	B	B	B	B	B	B	B	B	A	B	A	B	B	A	A	B	B	A	B	A	B	B	A	A	A	B	B	A	B	A	A	B	B	B	A
snp1961	B	A	B	A	B	B	B	B	A	B	B	B	A	A	B	B	B	B	B	B	B	B	A	B	A	B	B	A	A	B	B	A	B	A	B	B	A	A	A	B	B	A	B	A	A	B	B	B	A
snp1963	B	A	B	A	B	B	B	B	A	B	B	B	A	A	B	B	B	B	B	B	B	B	A	B	A	B	B	A	A	B	B	A	B	A	B	B	A	A	A	B	B	A	B	A	A	B	B	B	A
snp1962	B	A	B	A	B	B	B	B	A	B	B	B	A	A	B	B	B	B	B	B	B	B	A	B	A	B	B	A	A	B	B	A	B	A	B	B	A	A	A	B	B	A	B	A	A	B	B	B	A
snp1960	B	A	B	A	B	B	B	B	A	B	B	B	A	A	B	B	B	B	B	B	B	B	A	B	A	B	B	A	A	B	B	A	B	A	B	B	A	A	A	B	B	A	B	A	A	B	B	B	A
snp1965	B	A	B	A	A	B	B	B	A	B	B	B	A	A	B	B	B	B	B	B	B	B	A	B	A	B	B	A	A	B	B	A	B	A	B	B	A	A	A	B	B	A	B	A	A	B	B	B	A
snp1964	B	A	B	A	A	B	B	B	A	B	B	B	A	A	B	B	B	B	B	B	B	B	A	B	A	B	B	A	A	B	B	A	B	A	B	B	A	A	A	B	B	A	B	A	A	B	B	B	A
snp1967	B	A	B	A	A	B	B	B	A	B	B	B	A	A	B	B	B	B	B	B	B	B	A	B	A	B	B	A	A	B	B	A	B	A	B	B	A	A	A	B	B	A	B	A	A	B	B	B	A
snp1966	B	A	B	A	A	B	B	B	A	B	B	B	A	A	B	B	B	B	B	B	B	B	A	B	A	B	B	A	A	B	B	A	B	A	B	B	A	A	A	B	B	A	B	A	A	B	B	B	A
snp1968	B	A	B	A	A	B	B	B	A	B	B	B	A	A	B	B	B	B	B	B	B	B	A	B	A	B	B	A	A	B	B	A	A	A	B	B	A	A	A	B	B	A	B	A	A	B	B	B	A
snp1970	B	A	B	A	A	B	B	B	A	B	B	B	A	A	B	B	B	B	B	B	B	B	A	B	A	B	B	A	A	B	B	A	A	A	B	B	A	A	A	B	B	A	B	A	A	B	B	B	A
snp1969	B	A	B	A	A	B	B	B	A	B	B	B	A	A	B	B	B	B	B	B	B	B	A	B	A	B	B	A	A	B	B	A	A	A	B	B	A	A	A	B	B	A	B	A	A	B	B	B	A
snp1973	B	A	B	A	A	B	B	B	A	B	B	B	A	A	B	B	B	B	B	B	B	B	A	B	A	B	B	A	A	B	B	A	A	A	B	B	A	A	A	B	B	A	B	A	A	B	B	B	A
snp1971	B	A	B	A	A	B	B	B	A	B	B	B	A	A	B	B	B	B	B	B	B	B	A	B	A	B	B	A	A	B	B	A	A	A	B	B	A	A	A	B	B	A	B	A	A	B	B	B	A
snp1972	B	A	B	A	A	B	B	B	A	B	B	B	A	A	B	B	B	B	B	B	B	B	A	B	A	B	B	A	A	B	B	A	A	A	B	B	A	A	A	B	B	A	B	A	A	B	B	B	A
snp1985	B	A	B	A	A	B	B	B	A	B	B	B	A	A	B	B	B	B	B	B	B	B	A	B	A	B	B	A	B	B	B	A	A	A	B	B	A	A	A	B	B	A	B	A	A	B	B	B	A
snp1975	B	A	B	A	A	B	B	B	A	B	B	B	A	A	B	B	B	B	B	B	B	B	A	B	A	B	B	A	B	B	B	A	A	A	B	B	A	A	A	B	B	A	B	A	A	B	B	B	A
snp1976	B	A	B	A	A	B	B	B	A	B	B	B	A	A	B	B	B	B	B	B	B	B	A	B	A	B	B	A	B	B	B	A	A	A	B	B	A	A	A	B	B	A	B	A	A	B	B	B	A
snp1977	B	A	B	A	A	B	B	B	A	B	B	B	A	A	B	B	B	B	B	B	B	B	A	B	A	B	B	A	B	B	B	A	A	A	B	B	A	A	A	B	B	A	B	A	A	B	B	B	A
snp1978	B	A	B	A	A	B	B	B	A	B	B	B	A	A	B	B	B	B	B	B	B	B	A	B	A	B	B	A	B	B	B	A	A	A	B	B	A	A	A	B	B	A	B	A	A	B	B	B	A
snp1979	B	A	B	A	A	B	B	B	A	B	B	B	A	A	B	B	B	B	B	B	B	B	A	B	A	B	B	A	B	B	B	A	A	A	B	B	A	A	A	B	B	A	B	A	A	B	B	B	A
snp1980	B	A	B	A	A	B	B	B	A	B	B	B	A	A	B	B	B	B	B	B	B	B	A	B	A	B	B	A	B	B	B	A	A	A	B	B	A	A	A	B	B	A	B	A	A	B	B	B	A
snp1981	B	A	B	A	A	B	B	B	A	B	B	B	A	A	B	B	B	B	B	B	B	B	A	B	A	B	B	A	B	B	B	A	A	A	B	B	A	A	A	B	B	A	B	A	A	B	B	B	A
snp1982	B	A	B	A	A	B	B	B	A	B	B	B	A	A	B	B	B	B	B	B	B	B	A	B	A	B	B	A	B	B	B	A	A	A	B	B	A	A	A	B	B	A	B	A	A	B	B	B	A
snp1983	B	A	B	A	A	B	B	B	A	B	B	B	A	A	B	B	B	B	B	B	B	B	A	B	A	B	B	A	B	B	B	A	A	A	B	B	A	A	A	B	B	A	B	A	A	B	B	B	A
snp1984	B	A	B	A	A	B	B	B	A	B	B	B	A	A	B	B	B	B	B	B	B	B	A	B	A	B	B	A	B	B	B	A	A	A	B	B	A	A	A	B	B	A	B	A	A	B	B	B	A
snp1986	B	A	B	A	A	B	B	B	A	B	B	B	A	A	B	B	B	B	B	B	B	B	A	B	A	B	B	A	B	B	B	A	A	A	B	B	A	A	A	B	B	A	B	A	A	B	B	B	A
snp1974	B	A	B	A	A	B	B	B	A	B	B	B	A	A	B	B	B	B	B	B	B	B	A	B	A	B	B	A	B	B	B	A	A	A	B	B	A	A	A	B	B	A	B	A	A	B	B	B	A
snp1995	B	A	B	A	A	B	B	A	A	B	B	B	A	A	B	B	B	B	B	B	B	B	A	B	A	B	B	A	B	B	B	A	A	A	B	B	A	A	B	B	B	A	B	A	A	B	B	B	A
snp1991	B	A	B	A	A	B	B	A	A	B	B	B	A	A	B	B	B	B	B	B	B	B	A	B	A	B	B	A	B	B	B	A	A	A	B	B	A	A	B	B	B	A	B	A	A	B	B	B	A
snp1992	B	A	B	A	A	B	B	A	A	B	B	B	A	A	B	B	B	B	B	B	B	B	A	B	A	B	B	A	B	B	B	A	A	A	B	B	A	A	B	B	B	A	B	A	A	B	B	B	A
snp1993	B	A	B	A	A	B	B	A	A	B	B	B	A	A	B	B	B	B	B	B	B	B	A	B	A	B	B	A	B	B	B	A	A	A	B	B	A	A	B	B	B	A	B	A	A	B	B	B	A
snp1994	B	A	B	A	A	B	B	A	A	B	B	B	A	A	B	B	B	B	B	B	B	B	A	B	A	B	B	A	B	B	B	A	A	A	B	B	A	A	B	B	B	A	B	A	A	B	B	B	A
snp1989	B	A	B	A	A	B	B	A	A	B	B	B	A	A	B	B	B	B	B	B	B	B	A	B	A	B	B	A	B	B	B	A	A	A	B	B	A	A	B	B	B	A	B	A	A	B	B	B	A
snp1990	B	A	B	A	A	B	B	A	A	B	B	B	A	A	B	B	B	B	B	B	B	B	A	B	A	B	B	A	B	B	B	A	A	A	B	B	A	A	B	B	B	A	B	A	A	B	B	B	A
snp1999	B	A	B	A	A	B	B	A	A	B	B	B	A	A	B	B	B	B	B	B	B	B	A	B	A	B	B	A	B	B	B	A	A	A	B	B	A	A	B	B	B	A	B	A	A	B	B	B	A
snp1997	B	A	B	A	A	B	B	A	A	B	B	B	A	A	B	B	B	B	B	B	B	B	A	B	A	B	B	A	B	B	B	A	A	A	B	B	A	A	B	B	B	A	B	A	A	B	B	B	A
snp1996	B	A	B	A	A	B	B	A	A	B	B	B	A	A	B	B	B	B	B	B	B	B	A	B	A	B	B	A	B	B	B	A	A	A	B	B	A	A	B	B	B	A	B	A	A	B	B	B	A
snp1998	B	A	B	A	A	B	B	A	A	B	B	B	A	A	B	B	B	B	B	B	B	B	A	B	A	B	B	A	B	B	B	A	A	A	B	B	A	A	B	B	B	A	B	A	A	B	B	B	A
snp2000	B	A	B	A	A	B	B	A	A	B	B	B	A	A	B	B	B	B	B	B	B	B	A	B	A	B	B	A	B	B	B	A	A	A	B	B	A	A	B	B	B	A	B	A	A	B	B	A	A
snp2001	B	A	B	A	A	B	B	A	A	B	B	B	A	A	B	B	B	B	B	B	B	B	A	B	A	B	B	A	B	B	B	A	A	A	B	B	A	A	B	B	B	B	B	A	A	B	B	A	A
snp2002	B	A	B	A	A	B	B	A	A	B	B	B	A	A	B	B	B	B	B	B	B	B	A	B	A	B	B	A	B	B	B	A	A	A	B	B	A	A	B	B	B	B	B	A	A	B	B	A	A
snp2005	B	A	B	A	A	B	B	A	A	B	B	B	A	A	B	B	B	B	B	B	B	B	A	B	A	A	B	A	B	B	B	B	A	A	B	B	A	A	B	B	B	B	B	A	A	B	B	A	A
snp2004	B	A	B	A	A	B	B	A	A	B	B	B	A	A	B	B	B	B	B	B	B	B	A	B	A	A	B	A	B	B	B	B	A	A	B	B	A	A	B	B	B	B	B	A	A	B	B	A	A
snp2003	B	A	B	A	A	B	B	A	A	B	B	B	A	A	B	B	B	B	B	B	B	B	A	B	A	A	B	A	B	B	B	B	A	A	B	B	A	A	B	B	B	B	B	A	A	B	B	A	A
[truncated: 1,023 more rows]
[truncated: 114 more columns]

## Sheet: Table S2
Table S2 Genetic map of the DH population
Group 1R
snp3	0
snp1	0
snp2	0
snp4	0
snp5	3.71
snp6	4.34
snp7	5.59
snp12	6.23
snp9	6.23
snp13	6.23
snp11	6.23
snp10	6.86
snp14	8.16
snp8	8.16
snp15	8.16
snp16	8.8
snp17	13.32
snp48	13.96
snp51	13.96
snp18	13.96
snp50	13.96
snp49	13.96
snp19	13.96
snp52	14.61
snp20	15.27
snp21	17.74
snp27	18.36
snp24	18.36
snp22	18.36
snp23	18.36
snp28	18.99
snp26	18.99
snp25	18.99
snp29	25.78
snp30	25.78
snp31	25.78
snp32	25.78
snp33	26.4
snp34	26.4
snp35	30.23
snp36	30.23
snp37	33.48
snp38	36.08
snp39	36.7
snp41	36.7
snp42	36.7
snp40	36.7
snp43	37.31
snp44	37.93
snp46	39.17
snp47	39.17
snp45	39.17
snp53	39.79
snp54	39.79
snp56	40.41
snp57	40.41
snp55	40.41
snp58	40.41
snp62	41.64
snp59	41.64
snp61	41.64
snp60	41.64
snp63	42.27
snp70	44.78
snp68	44.78
snp67	44.78
snp78	44.78
snp77	44.78
snp69	44.78
snp73	44.78
snp72	44.78
snp74	44.78
snp76	44.78
snp75	44.78
snp64	44.78
snp65	44.78
snp66	44.78
snp71	44.78
snp79	44.78
snp80	45.4
snp83	46.02
snp81	46.02
snp82	46.02
snp84	47.9
snp85	48.52
snp89	48.52
snp88	48.52
snp86	48.52
snp87	48.52
snp90	48.52
snp91	49.14
snp94	49.14
snp93	49.14
snp92	49.14
snp99	49.14
snp100	49.14
snp97	49.14
snp101	49.14
snp102	49.14
snp95	49.14
snp96	49.14
snp98	49.14
snp114	49.75
snp113	49.75
snp111	49.75
snp112	49.75
snp110	49.75
snp109	49.75
snp108	49.75
snp107	49.75
snp105	49.75
snp115	49.75
snp116	49.75
snp117	49.75
snp118	49.75
snp104	49.75
snp103	49.75
snp106	49.75
snp120	50.98
snp119	50.98
snp123	50.98
snp121	50.98
snp126	50.98
snp125	50.98
snp122	50.98
snp124	50.98
snp128	51.59
snp134	51.59
snp129	51.59
snp131	51.59
snp127	51.59
snp133	51.59
snp132	51.59
snp130	51.59
snp135	54.91
snp139	56.15
snp138	56.15
snp141	56.15
snp140	56.15
snp136	56.15
snp137	56.15
snp143	56.8
snp142	56.8
snp144	58.64
snp146	61.72
snp147	61.72
snp145	61.72
snp150	62.34
snp151	62.34
snp149	62.34
snp148	62.34
snp154	62.95
snp155	62.95
snp152	62.95
snp153	62.95
snp163	64.18
snp161	64.18
snp159	64.18
snp160	64.18
snp162	64.18
snp158	64.18
snp164	64.18
snp156	64.18
snp157	64.18
snp166	64.8
snp165	64.8
snp167	64.8
snp170	67.27
snp168	67.27
snp169	67.27
snp182	67.89
snp181	67.89
snp180	67.89
snp179	67.89
snp178	67.89
snp172	67.89
snp177	67.89
snp176	67.89
snp175	67.89
snp174	67.89
snp173	67.89
snp171	67.89
snp184	68.51
snp185	69.13
snp186	69.13
snp188	69.13
snp194	69.13
snp189	69.13
snp190	69.13
snp191	69.13
snp195	69.13
snp193	69.13
snp196	69.13
snp187	69.13
snp183	69.13
snp202	69.13
snp203	69.13
snp200	69.13
snp199	69.13
snp198	69.13
snp197	69.13
snp204	69.13
snp201	69.13
snp205	70.36
snp206	70.36
snp207	70.99
snp208	70.99
snp209	70.99
snp210	70.99
snp211	70.99
snp213	70.99
snp212	70.99
snp215	71.6
snp214	71.6
snp192	71.6
snp220	72.22
snp219	72.22
snp218	72.22
snp217	72.22
snp221	72.22
snp216	72.22
snp223	72.83
snp222	72.83
snp224	72.83
snp225	74.69
snp227	78.54
snp226	78.54
snp228	79.16
snp229	79.16
snp230	79.16
snp231	79.16
snp232	79.16
snp233	79.78
snp234	80.4
snp235	80.4
snp236	80.4
snp237	80.4
snp238	80.4
snp239	80.4
snp240	80.4
snp242	81.02
snp241	81.02
snp243	81.02
snp244	81.02
snp246	81.66
snp245	81.66
snp247	82.28
snp248	82.28
snp249	82.28
snp250	82.28
snp251	82.28
snp252	82.28
snp253	82.28
snp254	82.28
snp255	82.28
snp257	82.28
snp258	82.28
snp259	82.28
snp260	82.28
snp261	82.28
snp262	82.28
snp263	82.28
snp256	82.28
snp264	82.9
snp265	82.9
snp266	82.9
snp267	82.9
snp269	83.51
snp270	83.51
snp271	83.51
snp268	83.51
snp272	83.51
snp274	83.51
snp273	83.51
snp275	84.17
snp276	84.83
snp277	85.47
snp278	86.09
snp279	86.09
snp280	86.09
snp281	87.33
snp282	87.33
snp283	87.96
snp284	87.96
snp286	89.21
snp287	89.21
snp288	89.21
snp285	89.21
snp290	91.68
snp289	92.3
snp291	92.3
snp292	92.3
snp294	92.3
snp293	92.3
snp296	92.92
snp295	92.92
snp298	94.17
snp299	94.17
snp300	94.17
snp301	94.17
snp297	94.17
snp302	94.8
snp304	96.07
snp303	96.07
snp306	96.07
snp307	96.07
snp308	96.07
snp309	96.07
snp310	96.07
snp311	96.07
snp305	96.07
snp312	96.68
snp313	99.23
snp314	99.87
snp315	99.87
snp316	99.87
snp317	99.87
snp318	99.87
snp319	99.87
snp320	99.87
snp321	99.87
snp323	99.87
snp322	99.87
snp324	100.51
snp325	106.42
snp326	107.07
snp327	107.72
snp328	107.72
snp329	109.59
snp330	110.21
snp331	110.21
snp332	110.21
snp333	110.21
snp334	110.21
snp337	110.21
snp336	110.21
snp335	110.21
snp343	117.81
snp342	117.81
snp341	117.81
snp340	117.81
snp339	117.81
snp338	117.81
snp345	117.81
snp344	117.81
snp346	118.42
snp347	119.04
snp348	119.04
snp349	119.04
snp350	119.04
snp351	119.04
snp352	119.04
snp353	119.04
snp354	119.04
snp355	119.04
snp356	120.32
snp357	121
snp358	121.65
snp360	121.65
snp359	121.65
snp361	121.65
snp362	122.89
snp363	122.89
snp364	122.89
snp367	123.51
snp368	123.51
snp365	123.51
snp366	123.51
snp370	124.14
snp369	124.14
snp373	134.21
snp371	134.21
snp372	134.21
snp374	135.49
snp375	136.13
Group 2R
snp376	0
snp378	0.63
snp377	0.63
snp387	0.63
snp388	0.63
snp394	0.63
snp384	0.63
snp386	0.63
snp383	0.63
snp381	0.63
snp389	0.63
snp382	0.63
snp390	0.63
snp391	0.63
snp392	0.63
snp393	0.63
snp380	0.63
snp385	0.63
snp396	1.86
snp406	1.86
snp398	1.86
snp400	1.86
snp399	1.86
snp401	1.86
snp403	1.86
snp402	1.86
snp404	1.86
snp405	1.86
snp395	1.86
snp397	1.86
snp408	3.73
snp409	3.73
snp407	3.73
snp411	4.36
snp412	4.36
snp410	4.36
snp413	11.87
snp415	11.87
snp414	11.87
snp416	12.5
snp417	12.5
snp418	13.13
snp419	13.13
snp420	13.13
snp421	13.13
snp422	13.75
snp424	13.75
snp425	13.75
snp423	13.75
snp426	15
snp430	16.26
snp431	16.26
snp429	16.26
snp427	16.26
snp428	16.26
snp434	17.54
snp432	17.54
snp433	17.54
snp435	18.17
snp436	18.79
snp437	20.04
snp438	21.32
snp439	23.25
snp440	23.87
snp454	25.1
snp453	25.1
snp452	25.1
snp451	25.1
snp450	25.1
snp449	25.1
snp448	25.1
snp447	25.1
snp446	25.1
snp445	25.1
snp444	25.1
snp443	25.1
snp442	25.1
snp441	25.1
snp456	25.1
snp455	25.1
snp379	25.74
snp457	26.41
snp458	32.2
snp459	34.14
snp460	36.7000 1
snp461	36.7
snp462	38.6200 1
snp463	38.6200 1
snp464	39.2300 1
snp465	39.2300 1
snp466	39.8600 1
snp470	40.4800 1
snp467	40.4800 1
snp469	40.48
snp468	40.4800 1
snp471	41.1000 1
snp477	41.7100 1
snp479	41.7100 1
snp473	41.7100 1
snp474	41.7100 1
snp478	41.7100 1
snp472	41.7100 1
snp476	41.7100 1
snp475	41.7100 1
snp480	42.9500 1
snp481	42.9500 1
snp482	43.5900 1
snp484	45.4900 1
snp483	45.4900 1
snp485	46.1300 1
snp486	47.9900 1
snp489	49.8300 1
snp487	49.8300 1
snp488	49.8300 1
snp491	51.0700 1
snp494	51.0700 1
snp490	51.0700 1
snp492	51.0700 1
snp493	51.0700 1
snp497	51.6900 1
snp498	51.6900 1
snp496	51.6900 1
snp495	51.6900 1
snp499	52.9300 1
snp503	52.9300 1
snp500	52.9300 1
snp501	52.9300 1
snp502	52.9300 1
snp510	54.1800 1
snp628	54.1800 1
snp505	54.1800 1
snp506	54.1800 1
snp507	54.1800 1
snp508	54.1800 1
snp509	54.1800 1
snp504	54.1800 1
snp511	54.1800 1
snp512	54.1800 1
snp513	54.1800 1
snp514	54.1800 1
snp519	54.1800 1
snp518	54.1800 1
snp517	54.1800 1
snp516	54.1800 1
snp515	54.1800 1
snp520	54.8100 1
snp558	56.0400 1
snp521	56.0400 1
snp523	56.0400 1
snp524	56.0400 1
snp525	56.0400 1
snp526	56.0400 1
snp527	56.0400 1
snp563	56.0400 1
snp529	56.0400 1
snp530	56.0400 1
snp531	56.0400 1
snp532	56.0400 1
snp533	56.0400 1
snp534	56.0400 1
snp535	56.0400 1
snp536	56.0400 1
snp537	56.0400 1
snp538	56.0400 1
snp539	56.0400 1
snp540	56.0400 1
snp541	56.0400 1
snp542	56.0400 1
snp543	56.0400 1
snp544	56.0400 1
snp545	56.0400 1
snp546	56.0400 1
snp547	56.0400 1
snp548	56.0400 1
snp549	56.0400 1
snp550	56.0400 1
snp551	56.04
snp552	56.0400 1
snp553	56.0400 1
snp554	56.0400 1
snp562	56.0400 1
snp561	56.0400 1
snp560	56.0400 1
snp559	56.0400 1
snp522	56.0400 1
snp557	56.0400 1
snp556	56.0400 1
snp555	56.0400 1
snp528	56.6700 1
snp568	57.9300 1
snp564	57.9300 1
snp566	57.9300 1
snp567	57.9300 1
snp565	57.9300 1
snp569	57.9300 1
snp570	57.9300 1
snp571	57.9300 1
snp572	57.9300 1
snp573	57.9300 1
snp574	57.9300 1
snp575	57.9300 1
snp576	57.9300 1
snp577	57.9300 1
snp578	57.9300 1
snp579	57.9300 1
snp580	57.9300 1
snp625	57.9300 1
snp624	57.9300 1
snp623	57.9300 1
snp622	57.9300 1
snp621	57.9300 1
snp626	57.9300 1
snp619	57.9300 1
snp618	57.9300 1
snp617	57.9300 1
snp616	57.9300 1
snp615	57.9300 1
snp614	57.9300 1
snp613	57.9300 1
snp612	57.9300 1
snp611	57.9300 1
snp610	57.9300 1
snp609	57.9300 1
snp608	57.9300 1
snp607	57.9300 1
snp606	57.9300 1
snp605	57.9300 1
snp604	57.9300 1
snp603	57.9300 1
snp602	57.9300 1
snp601	57.9300 1
snp600	57.9300 1
snp599	57.9300 1
snp598	57.9300 1
snp597	57.9300 1
snp596	57.9300 1
snp595	57.9300 1
snp594	57.9300 1
snp593	57.9300 1
snp592	57.93
snp591	57.9300 1
snp590	57.9300 1
snp589	57.9300 1
snp588	57.9300 1
snp587	57.9300 1
snp586	57.9300 1
snp585	57.9300 1
snp584	57.9300 1
snp583	57.9300 1
snp582	57.9300 1
snp581	57.9300 1
snp627	58.5600 1
snp629	59.8100 1
snp630	59.8100 1
snp632	60.4400 1
snp631	60.4400 1
snp635	62.8900 1
snp636	62.8900 1
snp633	62.8900 1
snp634	62.8900 1
snp637	64.1300 1
snp640	64.7400 1
snp641	64.7400 1
snp638	64.7400 1
snp639	64.7400 1
snp620	64.7400 1
snp643	65.3600 1
snp642	65.3600 1
snp647	65.3600 1
snp644	65.3600 1
snp645	65.3600 1
snp646	65.3600 1
snp648	66.6000 1
snp652	66.6000 1
snp649	66.6000 1
snp650	66.6000 1
snp651	66.6000 1
snp653	67.2300 1
snp655	67.2300 1
snp654	67.2300 1
snp662	68.4800 1
snp656	68.4800 1
snp661	68.4800 1
snp660	68.4800 1
snp659	68.4800 1
snp658	68.4800 1
snp657	68.4800 1
snp669	69.1000 1
snp663	69.1000 1
snp664	69.1000 1
snp668	69.1000 1
snp667	69.1000 1
snp666	69.1000 1
snp665	69.1000 1
snp673	69.7300 1
snp672	69.7300 1
snp671	69.7300 1
snp674	69.7300 1
snp670	69.7300 1
snp676	72.2300 1
snp675	72.2300 1
snp677	74.1300 1
snp680	74.1300 1
snp678	74.1300 1
snp679	74.1300 1
snp681	74.7600 1
snp683	75.4000 1
snp682	75.4000 1
snp685	79.38
snp689	79.38
snp684	79.38
snp688	79.38
snp687	79.38
snp686	79.38
snp690	81.22
snp701	82.45
snp706	82.45
snp692	82.45
snp693	82.45
snp694	82.45
snp695	82.45
snp696	82.45
snp697	82.45
snp698	82.45
snp699	82.45
snp700	82.45
snp691	82.45
snp702	82.45
snp703	82.45
snp704	82.45
snp705	82.45
snp710	83.07
snp707	83.07
snp708	83.07
snp709	83.07
snp711	83.71
snp712	86.94
snp714	87.57
snp713	87.57
snp715	88.86
snp716	90.8
snp719	91.43
snp717	91.43
snp718	91.43
snp720	93.93
snp723	93.93
snp724	93.93
snp721	93.93
snp722	93.93
snp726	93.93
snp725	93.93
snp728	94.56
snp727	94.56
snp729	95.2
snp731	95.2
snp730	95.2
snp732	95.83
snp733	96.49
snp738	99.12
snp737	99.12
snp736	99.12
snp735	99.12
snp734	99.12
snp739	99.12
snp740	101.01
snp741	101.01
snp742	101.67
snp743	102.3
snp744	103.55
snp748	108.6
snp747	108.6
snp745	108.6
snp746	108.6
snp749	109.85
snp752	109.85
snp750	109.85
snp751	109.85
snp756	110.47
snp754	110.47
snp753	110.47
snp755	110.47
snp757	111.1
snp758	111.1
snp759	111.1
snp760	111.72
snp763	112.97
snp764	112.97
snp761	112.97
snp762	112.97
snp765	113.6
snp766	113.6
snp769	114.22
snp768	114.22
snp767	114.22
snp770	114.85
snp771	114.85
snp772	115.49
snp773	115.49
snp780	117.96
snp789	117.96
snp774	117.96
snp775	117.96
snp776	117.96
snp777	117.96
snp778	117.96
snp779	117.96
snp788	117.96
snp781	117.96
snp782	117.96
snp783	117.96
snp784	117.96
snp785	117.96
snp786	117.96
snp787	117.96
snp790	118.58
snp799	118.58
snp798	118.58
snp791	118.58
snp792	118.58
snp793	118.58
snp794	118.58
snp795	118.58
snp797	118.58
snp796	118.58
snp808	121.79
snp809	121.79
snp800	121.79
snp801	121.79
snp802	121.79
snp803	121.79
snp807	121.79
snp806	121.79
snp805	121.79
snp804	121.79
snp812	123.03
snp811	123.03
snp810	123.03
snp814	126.16
snp813	126.16
snp815	126.16
snp818	127.41
snp816	127.41
snp817	127.41
snp819	128.04
snp821	128.66
snp820	128.66
snp827	129.28
snp825	129.28
snp824	129.28
snp823	129.28
snp822	129.28
snp826	129.28
snp828	131.12
snp829	132.36
snp830	136.31
snp833	137.63
snp832	138.25
snp834	138.25
snp836	139.51
snp835	139.51
snp837	140.14
snp838	140.76
snp839	142.62
snp841	143.26
snp840	143.26
snp842	145.81
snp844	147.05
snp843	147.05
snp845	147.67
snp846	147.67
snp847	148.31
snp852	148.93
snp856	148.93
snp831	148.93
snp848	148.93
snp849	148.93
snp850	148.93
snp851	148.93
snp855	148.93
snp853	148.93
snp854	148.93
snp859	149.56
snp857	149.56
snp858	149.56
snp865	150.19
snp864	150.19
snp860	150.19
snp861	150.19
snp862	150.19
snp863	150.19
snp866	150.81
snp867	151.43
snp872	151.43
snp871	151.43
snp868	151.43
snp869	151.43
snp870	151.43
Group 3R
snp873	0
snp874	0
snp876	1.88
snp875	2.52
snp877	2.52
snp878	3.83
snp879	5.14
snp880	7.66
snp885	8.29
snp884	8.29
snp886	8.29
snp882	8.29
snp881	8.29
snp883	8.29
snp887	10.29
snp888	10.29
snp891	12.17
snp890	12.17
snp892	12.17
snp889	12.17
snp893	13.42
snp894	13.42
snp896	14.68
snp895	14.68
snp897	15.31
snp898	16.63
snp900	16.63
snp899	16.63
snp901	17.26
snp903	18.51
snp902	18.51
snp904	19.82
snp905	19.82
snp906	25.17
snp907	25.84
snp908	26.47
snp909	27.1
snp911	30.21
snp910	30.21
snp913	32.11
snp915	32.73
snp912	32.73
snp914	32.73
snp916	32.73
snp917	32.73
snp918	32.73
snp919	33.36
snp920	33.36
snp921	35.25
snp924	35.87
snp922	35.87
snp923	35.87
snp927	35.87
snp926	35.87
snp925	35.87
snp928	36.53
snp932	37.84
snp929	37.84
snp931	37.84
snp930	37.84
snp933	39.07
snp934	41.02
snp941	41.67
snp942	41.67
snp945	41.67
snp946	41.67
snp940	41.67
snp939	41.67
snp937	41.67
snp943	41.67
snp944	41.67
snp938	41.67
snp935	41.67
snp936	41.67
snp947	43.55
snp950	44.18
snp949	44.18
snp948	44.18
snp955	44.18
snp954	44.18
snp953	44.18
snp951	44.18
snp952	44.18
snp960	45.41
snp959	45.41
snp957	45.41
snp958	45.41
snp961	45.41
snp956	45.41
snp963	47.25
snp962	47.25
snp964	47.25
snp965	47.25
snp973	47.25
snp974	47.25
snp972	47.25
snp975	47.25
snp976	47.25
snp977	47.25
snp978	47.25
snp979	47.25
snp980	47.25
snp981	47.25
snp982	47.25
snp983	47.25
snp971	47.25
snp969	47.25
snp968	47.25
snp970	47.25
snp967	47.25
snp966	47.25
snp985	47.25
snp984	47.25
snp987	47.87
snp986	47.87
snp988	47.87
snp991	47.87
snp989	47.87
snp990	47.87
snp994	47.87
snp992	47.87
snp993	47.87
snp1001	47.87
snp1000	47.87
snp999	47.87
snp998	47.87
snp995	47.87
snp997	47.87
snp996	47.87
snp1005	47.87
snp1004	47.87
snp1002	47.87
snp1003	47.87
snp1006	48.5
snp1008	48.5
snp1007	48.5
snp1013	49.12
snp1014	49.12
snp1015	49.12
snp1009	49.12
snp1012	49.12
snp1011	49.12
snp1016	49.12
snp1017	49.12
snp1010	49.12
snp1018	49.73
snp1019	50.36
snp1021	54.22
snp1022	54.22
snp1023	54.22
snp1024	54.22
snp1025	54.22
snp1027	54.22
snp1020	54.22
snp1026	54.22
snp1028	54.83
snp1029	55.45
snp1034	56.07
snp1035	56.07
snp1036	56.07
snp1033	56.07
snp1032	56.07
snp1031	56.07
snp1030	56.07
snp1037	56.07
snp1038	56.68
snp1039	57.31
snp1042	57.96
snp1040	57.96
snp1045	59.22
snp1044	59.22
snp1046	59.22
snp1053	59.22
snp1048	59.22
snp1049	59.22
snp1050	59.22
snp1051	59.22
snp1052	59.22
snp1054	59.22
snp1043	59.22
snp1047	59.22
snp1058	59.85
snp1056	59.85
snp1055	59.85
snp1057	59.85
snp1061	60.46
snp1059	60.46
snp1060	60.46
snp1062	61.09
snp1063	61.09
snp1041	62.95
snp1065	62.95
snp1067	62.95
snp1064	62.95
snp1066	62.95
snp1070	62.95
snp1069	62.95
snp1068	62.95
snp1077	64.26
snp1075	64.26
snp1073	64.26
snp1072	64.26
snp1076	64.26
snp1071	64.26
snp1074	64.26
snp1078	65.49
snp1081	65.49
snp1080	65.49
snp1079	65.49
snp1082	65.49
snp1083	66.11
snp1086	66.73
snp1084	66.73
snp1085	66.73
snp1088	67.35
snp1089	67.35
snp1090	67.35
snp1091	67.35
snp1093	67.35
snp1094	67.35
snp1095	67.35
snp1096	67.35
snp1097	67.35
snp1087	67.35
snp1092	67.35
snp1100	69.89
snp1099	69.89
snp1098	69.89
snp1114	71.74
snp1113	71.74
snp1112	71.74
snp1111	71.74
snp1110	71.74
snp1109	71.74
snp1108	71.74
snp1107	71.74
snp1106	71.74
snp1103	71.74
snp1105	71.74
snp1116	71.74
snp1102	71.74
snp1115	71.74
snp1101	71.74
snp1104	71.74
snp1117	72.98
snp1118	72.98
snp1119	72.98
snp1120	72.98
snp1121	72.98
snp1122	72.98
snp1123	72.98
snp1124	72.98
snp1125	72.98
snp1126	73.59
snp1128	73.59
snp1129	73.59
snp1127	73.59
snp1131	74.82
snp1139	74.82
snp1138	74.82
snp1137	74.82
snp1136	74.82
snp1135	74.82
snp1134	74.82
snp1133	74.82
snp1132	74.82
snp1130	74.82
snp1140	75.45
snp1142	76.07
snp1141	76.07
snp1143	76.07
snp1144	76.68
snp1145	76.68
snp1146	76.68
snp1147	77.91
snp1148	77.91
snp1149	77.91
snp1150	77.91
snp1151	77.91
snp1152	77.91
snp1153	77.91
snp1154	77.91
snp1155	77.91
snp1156	77.91
snp1158	79.15
snp1157	79.15
snp1159	80.38
snp1162	82.85
snp1160	82.85
snp1161	82.85
snp1163	82.85
snp1166	83.47
snp1165	83.47
snp1164	83.47
snp1168	83.47
snp1167	83.47
snp1169	84.09
snp1171	84.09
snp1172	84.09
snp1173	84.7
snp1174	84.7
snp1175	84.7
snp1176	84.7
snp1178	84.7
snp1179	84.7
snp1180	84.7
snp1177	84.7
snp1181	84.7
snp1182	84.7
snp1196	85.33
snp1205	85.33
snp1204	85.33
snp1203	85.33
snp1202	85.33
snp1201	85.33
snp1200	85.33
snp1199	85.33
snp1198	85.33
snp1197	85.33
snp1195	85.33
snp1194	85.33
snp1193	85.33
snp1192	85.33
snp1191	85.33
snp1190	85.33
snp1189	85.33
snp1187	85.33
snp1186	85.33
snp1185	85.33
snp1184	85.33
snp1183	85.33
snp1188	85.33
snp1206	85.33
snp1208	85.33
snp1207	85.33
snp1214	85.33
snp1213	85.33
snp1212	85.33
snp1211	85.33
snp1210	85.33
snp1209	85.33
snp1215	85.33
snp1216	85.95
snp1217	87.18
snp1220	87.79
snp1218	87.79
snp1219	87.79
snp1221	87.79
snp1170	88.42
snp1222	89.06
snp1223	89.06
snp1232	89.71
snp1233	89.71
snp1231	89.71
snp1230	89.71
snp1229	89.71
snp1228	89.71
snp1227	89.71
snp1224	89.71
snp1225	89.71
snp1226	89.71
snp1236	90.34
snp1238	90.34
snp1237	90.34
snp1235	90.34
snp1234	90.34
snp1239	90.98
snp1240	91.61
snp1242	95.37
snp1241	95.37
snp1247	96.02
snp1249	96.02
snp1248	96.02
snp1246	96.02
snp1243	96.02
snp1244	96.02
snp1245	96.02
snp1250	96.64
snp1251	96.64
snp1252	97.28
snp1253	97.28
snp1254	97.28
snp1255	97.28
snp1256	97.28
snp1257	97.28
snp1258	97.28
snp1259	97.28
snp1262	97.28
snp1264	97.28
snp1263	97.28
snp1261	97.28
snp1260	97.28
snp1265	98.58
snp1266	99.85
snp1273	100.47
snp1272	100.47
snp1271	100.47
snp1270	100.47
snp1269	100.47
snp1268	100.47
snp1267	100.47
snp1275	101.1
snp1274	101.1
snp1276	101.1
snp1277	101.73
snp1278	102.98
snp1283	103.6
snp1286	103.6
snp1282	103.6
snp1281	103.6
snp1280	103.6
snp1279	103.6
snp1288	104.23
snp1287	104.23
snp1285	104.23
snp1284	104.23
snp1290	104.86
snp1289	104.86
snp1291	104.86
snp1292	104.86
snp1301	106.09
snp1299	106.72
snp1300	107.36
snp1294	107.36
snp1295	107.36
snp1296	107.36
snp1297	107.36
snp1298	107.36
snp1293	107.36
snp1302	109.32
snp1306	109.94
snp1308	109.94
snp1307	109.94
snp1305	109.94
snp1304	109.94
snp1303	109.94
snp1309	110.56
snp1311	111.18
snp1310	111.18
snp1312	111.18
snp1313	111.83
snp1323	113.79
snp1325	113.79
snp1324	113.79
snp1322	113.79
snp1321	113.79
snp1320	113.79
snp1319	113.79
snp1318	113.79
snp1317	113.79
snp1316	113.79
snp1315	113.79
snp1314	113.79
snp1329	114.41
snp1328	114.41
snp1327	114.41
snp1326	114.41
snp1330	116.28
snp1332	121.26
snp1333	121.26
snp1331	121.26
snp1334	123.78
snp1336	123.78
snp1335	123.78
snp1342	126.27
snp1344	126.27
snp1343	126.27
snp1341	126.27
snp1340	126.27
snp1339	126.27
snp1337	126.27
snp1338	126.9
snp1345	128.16
snp1346	128.16
snp1348	128.16
snp1347	128.16
snp1351	129.41
snp1350	129.41
snp1349	129.41
snp1354	130.71
snp1357	130.71
snp1352	130.71
snp1353	130.71
snp1355	130.71
snp1356	130.71
snp1358	132.59
snp1359	133.21
Group 4R
snp1360	0
snp1361	0
snp1363	0
snp1362	0
snp1364	0.62
snp1365	0.62
snp1367	2.49
snp1366	2.49
snp1368	3.72
snp1370	5.57
snp1369	6.19
snp1371	6.83
snp1372	6.83
snp1376	7.47
snp1375	7.47
snp1374	8.09
snp1373	8.09
snp1377	8.71
snp1378	9.33
snp1379	9.33
snp1383	11.8
snp1382	11.8
snp1380	11.8
snp1381	11.8
snp1384	11.8
snp1385	12.45
snp1386	12.45
snp1388	13.7
snp1389	15.61
snp1387	15.61
snp1391	18.12
snp1390	18.12
snp1392	19.42
snp1393	20.67
snp1395	21.3
snp1396	21.3
snp1394	21.95
snp1397	27.34
snp1399	27.98
snp1398	27.98
snp1400	28.6
snp1401	29.87
snp1402	29.87
snp1405	31.12
snp1404	31.12
snp1403	31.12
snp1406	31.74
snp1407	32.36
snp1413	34.82
snp1412	34.82
snp1408	34.82
snp1409	34.82
snp1411	34.82
snp1410	34.82
snp1414	35.45
snp1415	35.45
snp1416	36.71
snp1417	38.6
snp1418	39.22
snp1419	39.22
snp1420	39.84
snp1426	40.45
snp1429	40.45
snp1427	40.45
snp1428	40.45
snp1425	40.45
snp1424	40.45
snp1423	40.45
snp1422	40.45
snp1421	40.45
snp1434	42.31
snp1431	42.95
snp1432	43.6
snp1430	43.6
snp1433	43.6
snp1435	44.23
snp1437	44.23
snp1436	44.23
snp1438	46.19
snp1439	47.51
snp1440	47.51
snp1442	49.4
snp1441	49.4
snp1443	50.64
snp1447	51.88
snp1446	51.88
snp1444	51.88
snp1445	51.88
snp1448	52.5
snp1476	53.11
snp1479	53.11
snp1449	53.11
snp1450	53.11
snp1451	53.11
snp1452	53.11
snp1453	53.11
snp1454	53.11
snp1455	53.11
snp1456	53.11
snp1457	53.11
snp1458	53.11
snp1459	53.11
snp1460	53.11
snp1461	53.11
snp1462	53.11
snp1463	53.11
snp1464	53.11
snp1465	53.11
snp1471	53.11
snp1472	53.11
snp1473	53.11
snp1474	53.11
snp1475	53.11
snp1468	53.11
snp1467	53.11
snp1477	53.11
snp1478	53.11
snp1466	53.11
snp1470	53.11
snp1469	53.11
snp1480	53.72
snp1482	54.34
snp1481	54.34
snp1483	54.34
snp1484	54.34
snp1485	54.34
snp1486	54.34
snp1487	54.34
snp1489	54.34
snp1490	54.34
snp1491	54.34
snp1492	54.34
snp1493	54.34
snp1494	54.34
snp1488	54.34
snp1497	54.34
snp1496	54.34
snp1495	54.34
snp1502	54.96
snp1501	54.96
snp1503	54.96
snp1504	54.96
snp1505	54.96
snp1506	54.96
snp1507	54.96
snp1508	54.96
snp1509	54.96
snp1510	54.96
snp1511	54.96
snp1512	54.96
snp1513	54.96
snp1514	54.96
snp1515	54.96
snp1500	54.96
snp1517	54.96
snp1516	54.96
snp1532	54.96
snp1531	54.96
snp1530	54.96
snp1529	54.96
snp1528	54.96
snp1527	54.96
snp1526	54.96
snp1525	54.96
snp1524	54.96
snp1523	54.96
snp1522	54.96
snp1521	54.96
snp1520	54.96
snp1519	54.96
snp1518	54.96
snp1498	54.96
snp1499	54.96
snp1551	54.96
snp1550	54.96
snp1549	54.96
snp1548	54.96
snp1547	54.96
snp1546	54.96
snp1545	54.96
snp1544	54.96
snp1543	54.96
snp1542	54.96
snp1541	54.96
snp1540	54.96
snp1533	54.96
snp1534	54.96
snp1535	54.96
snp1536	54.96
snp1537	54.96
snp1538	54.96
snp1539	54.96
snp1552	55.59
snp1553	55.59
snp1559	56.82
snp1558	56.82
snp1554	56.82
snp1555	56.82
snp1556	56.82
snp1557	56.82
snp1562	57.43
snp1561	57.43
snp1560	57.43
snp1563	58.06
snp1565	60.53
snp1564	60.53
snp1566	61.78
snp1569	61.78
snp1568	61.78
snp1567	61.78
snp1572	62.4
snp1574	62.4
snp1571	62.4
snp1570	62.4
snp1578	63.02
snp1579	63.02
snp1573	63.02
snp1575	63.02
snp1576	63.02
snp1577	63.02
snp1584	63.63
snp1583	63.63
snp1580	63.63
snp1582	63.63
snp1581	63.63
snp1585	63.63
snp1586	63.63
snp1588	64.27
snp1587	64.27
snp1591	64.89
snp1590	64.89
snp1589	64.89
snp1592	65.5
snp1593	65.5
snp1595	66.12
snp1594	66.12
snp1596	66.12
snp1600	66.75
snp1597	66.75
snp1605	68
snp1604	68
snp1598	68
snp1599	68
snp1603	68
snp1601	68
snp1602	68
snp1606	68
snp1607	68.64
snp1608	75.69
snp1609	75.69
snp1610	75.69
snp1611	82.26
snp1612	82.89
snp1613	83.51
snp1614	83.51
snp1619	84.14
snp1616	84.14
snp1615	84.14
snp1617	84.14
snp1618	84.14
snp1622	86.08
snp1621	86.08
snp1620	86.08
snp1633	86.71
snp1631	86.71
snp1626	86.71
snp1629	86.71
snp1628	86.71
snp1627	86.71
snp1630	86.71
snp1624	86.71
snp1623	86.71
snp1625	86.71
snp1632	86.71
snp1635	86.71
snp1636	86.71
snp1637	86.71
snp1650	86.71
snp1639	87.94
snp1634	87.94
snp1638	88.58
snp1646	89.83
snp1645	89.83
snp1644	89.83
snp1643	89.83
snp1642	89.83
snp1641	89.83
snp1640	89.83
snp1651	89.83
snp1649	89.83
snp1648	89.83
snp1647	89.83
snp1657	90.46
snp1656	90.46
snp1652	90.46
snp1653	90.46
snp1654	90.46
snp1655	90.46
snp1658	91.08
snp1659	92.35
snp1661	92.35
snp1660	92.35
snp1662	102.42
snp1663	104.99
snp1664	105.64
snp1667	106.92
snp1666	106.92
snp1665	106.92
snp1668	106.92
snp1669	106.92
snp1670	107.54
snp1672	108.78
snp1671	108.78
snp1674	109.42
snp1673	109.42
snp1675	109.42
snp1676	109.42
snp1678	110.69
snp1677	110.69
snp1680	111.31
snp1684	111.31
snp1683	111.31
snp1682	111.31
snp1679	111.31
snp1681	111.31
snp1685	111.95
snp1688	113.24
snp1687	113.24
snp1686	113.24
snp1692	113.87
snp1693	113.87
snp1691	113.87
snp1689	113.87
snp1690	113.87
snp1698	114.5
snp1700	114.5
snp1699	114.5
snp1697	114.5
snp1694	114.5
snp1695	114.5
snp1696	114.5
snp1703	115.12
snp1704	115.12
snp1701	115.12
snp1702	115.12
snp1706	116.36
snp1708	116.36
snp1707	116.36
snp1705	116.36
snp1710	116.99
snp1711	116.99
snp1709	116.99
snp1726	117.62
snp1728	117.62
snp1727	117.62
snp1725	117.62
snp1712	117.62
snp1724	117.62
snp1723	117.62
snp1715	117.62
snp1716	117.62
snp1720	117.62
snp1718	117.62
snp1722	117.62
snp1721	117.62
snp1719	117.62
snp1717	117.62
snp1713	117.62
snp1714	117.62
Group 5R
snp1729	0
snp1730	14.21
snp1732	20.57
snp1731	20.57
snp1733	21.2
snp1734	23.14
snp1735	26.37
snp1736	26.37
snp1738	26.99
snp1737	26.99
snp1739	32.61
snp1744	33.24
snp1743	33.24
snp1742	33.24
snp1741	33.24
snp1740	33.24
snp1745	35.14
snp1746	35.14
snp1749	36.4
snp1747	36.4
snp1748	36.4
snp1751	37.02
snp1752	37.02
snp1750	37.02
snp1753	38.27
snp1754	40.15
snp1755	40.77
snp1756	40.77
snp1759	41.38
snp1757	41.38
snp1758	41.38
snp1760	43.27
snp1761	44.54
snp1762	44.54
snp1766	44.54
snp1765	44.54
snp1763	44.54
snp1764	44.54
snp1770	45.77
snp1772	45.77
snp1771	45.77
snp1767	45.77
snp1768	45.77
snp1785	46.39
snp1784	46.39
snp1782	46.39
snp1781	46.39
snp1812	46.39
snp1811	46.39
snp1810	46.39
snp1809	46.39
snp1808	46.39
snp1807	46.39
snp1806	46.39
snp1805	46.39
snp1804	46.39
snp1803	46.39
snp1802	46.39
snp1801	46.39
snp1800	46.39
snp1799	46.39
snp1798	46.39
snp1797	46.39
snp1796	46.39
snp1780	46.39
snp1779	46.39
snp1775	46.39
snp1774	46.39
snp1773	46.39
snp1776	46.39
snp1843	46.39
snp1861	46.39
snp1860	46.39
snp1859	46.39
snp1856	46.39
snp1855	46.39
snp1854	46.39
snp1853	46.39
snp1852	46.39
snp1850	46.39
snp1849	46.39
snp1848	46.39
snp1847	46.39
snp1846	46.39
snp1845	46.39
snp1844	46.39
snp1837	46.39
snp1819	46.39
snp1839	46.39
snp1840	46.39
snp1841	46.39
snp1842	46.39
snp1838	46.39
snp1794	46.39
snp1858	46.39
snp1835	46.39
snp1818	46.39
snp1816	46.39
snp1817	46.39
snp1820	46.39
snp1822	46.39
snp1821	46.39
snp1795	46.39
snp1815	46.39
snp1814	46.39
snp1813	46.39
snp1833	46.39
snp1831	46.39
snp1830	46.39
snp1832	46.39
snp1829	46.39
snp1825	46.39
snp1826	46.39
snp1824	46.39
snp1823	46.39
snp1827	46.39
snp1828	46.39
snp1834	46.39
snp1836	46.39
snp1862	46.39
snp1863	46.39
snp1864	46.39
snp1769	46.39
snp1857	46.39
snp1865	47.01
snp1866	47.65
snp1867	48.28
snp1868	48.28
snp1869	48.28
snp1875	48.92
snp1874	48.92
snp1873	48.92
snp1872	48.92
snp1871	48.92
snp1870	48.92
snp1876	48.92
snp1851	48.92
snp1880	48.92
snp1878	48.92
snp1877	48.92
snp1879	48.92
snp1881	48.92
snp1882	48.92
snp1891	49.56
snp1890	49.56
snp1889	49.56
snp1888	49.56
snp1887	49.56
snp1886	49.56
snp1885	49.56
snp1884	49.56
snp1883	49.56
snp1892	49.56
snp1893	49.56
snp1894	50.18
snp1895	50.18
snp1896	50.18
snp1897	50.18
snp1898	50.18
snp1899	50.18
snp1904	50.18
snp1903	50.18
snp1902	50.18
snp1901	50.18
snp1900	50.18
snp1906	52.76
snp1905	52.76
snp1908	55.28
snp1907	55.28
snp1910	55.28
snp1909	55.28
snp1911	55.91
snp1929	56.54
snp1930	56.54
snp1931	56.54
snp1925	56.54
snp1922	56.54
snp1926	56.54
snp1928	56.54
snp1912	56.54
snp1913	56.54
snp1914	56.54
snp1915	56.54
snp1916	56.54
snp1918	56.54
snp1917	56.54
snp1919	56.54
snp1920	56.54
snp1921	56.54
snp1923	56.54
snp1924	56.54
snp1927	56.54
snp1933	57.77
snp1786	57.77
snp1932	57.77
snp1934	59
snp1935	59
snp1936	62.09
snp1940	62.71
snp1939	62.71
snp1938	62.71
snp1937	62.71
snp1941	62.71
snp1942	63.32
snp1946	64.55
snp1783	64.55
snp1943	64.55
snp1945	64.55
snp1944	64.55
snp1947	65.8
snp1948	67.09
snp1949	67.09
snp1950	67.09
snp1951	68.37
snp1952	68.37
snp1955	69
snp1954	69
snp1953	69
snp1956	69.65
snp1792	69.65
snp1957	69.65
snp1958	70.9
snp1959	72.13
snp1961	72.13
snp1963	72.13
snp1962	72.13
snp1960	72.13
snp1965	73.42
snp1964	73.42
snp1967	74.66
snp1966	74.66
snp1968	75.28
snp1970	77.14
snp1969	77.14
snp1973	78.39
snp1971	78.39
snp1972	78.39
snp1985	79.01
snp1975	79.01
snp1976	79.01
snp1977	79.01
snp1978	79.01
snp1979	79.01
snp1980	79.01
snp1981	79.01
snp1982	79.01
snp1983	79.01
snp1984	79.01
snp1986	79.01
snp1974	79.01
snp1995	80.24
snp1991	80.24
snp1992	80.24
snp1993	80.24
snp1994	80.24
snp1989	80.24
snp1990	80.24
snp1999	80.86
snp1997	80.86
snp1996	80.86
snp1998	80.86
snp2000	81.47
snp2001	82.1
snp2002	82.1
snp2005	83.34
snp2004	83.34
[truncated: 1,026 more rows]

## Sheet: Table S3
Table S3 Salinity damage scores and leaf Na+ contents of the DH population under salt stress
ntrt = 3
nind = 163
miss = *
nr	Salinity damage score	Na+ content
TamF001	3.25926	451.769
TamF002	2.2037	373.872
TamF003	2.16667	528.404
TamF004	1.25	257.575
TamF005	1.44444	281.632
TamF006	1.2037	272.728
TamF007	0.833333	237.353
TamF008	1.25926	316.474
TamF009	0.527778	321.913
TamF010	1.62037	289.819
TamF011	0.759259	335.791
TamF012	3.01852	452.17
TamF013	3.16667	295.086
TamF014	2.08333	335.968
TamF015	2.67593	476.963
TamF016	2.25	273.871
TamF017	4.62963	187.322
TamF018	0.625	357.544
TamF020	2.37037	*
TamF021	3.91667	235.49
TamF022	2.19444	260.13
TamF023	3.25926	333.632
TamF024	2.29167	415.697
TamF025	2.18519	492.549
TamF026	1.9537	345.039
TamF027	4.04167	446.872
TamF028	1.40741	348.964
TamF029	2.5463	534.926
TamF030	3.17593	471.308
TamF031	1.74074	289.221
TamF032	2.85185	311.725
TamF033	1.58333	220.648
TamF034	3.43519	372.424
TamF035	3.54167	359.553
TamF036	1.90741	449.323
TamF037	3.10185	334.382
TamF038	2.19444	275.82
TamF039	2.69444	194.818
TamF040	2.64815	185.796
TamF042	5.12963	441.918
TamF043	4.38889	414.528
TamF044	3.34259	380.451
TamF045	3.92593	307.512
TamF046	1.25	274.63
TamF047	0.527778	273.793
TamF048	5	*
TamF049	4.33333	294.822
TamF050	1.66667	403.736
TamF051	1.875	267.618
TamF052	1.73148	283.56
TamF053	3.72222	331.545
TamF054	1.97222	251.02
TamF055	2.15741	354.25
TamF056	1.36111	364.328
TamF057	3.30556	357.674
TamF059	1	318.395
TamF061	3.05556	278.963
TamF063	2.16667	327.207
TamF064	2.37037	422.276
TamF065	0.925926	275.514
TamF066	3.03704	288.276
TamF067	3.25926	*
TamF068	2.31481	405.55
TamF069	3.10185	396.041
TamF070	1.82407	256.64
TamF071	4.83333	320
TamF072	2.72222	316.289
TamF074	2.82407	552.924
TamF075	1.82407	359.913
TamF076	0.805556	249.595
TamF077	1.60185	372.505
TamF078	2.00926	340.248
TamF079	2.50926	221.182
TamF080	5.82407	506.752
TamF082	1.75	372.622
TamF093	2.2037	471.068
TamF095	0.981481	423.044
TamF097	3.33333	500.235
TamF098	1.37037	330.44
TamF100	2.74074	241.571
TamF101	0.555556	301.294
TamF104	1.61111	367.417
TamF109	1.28704	287.725
TamF113	1.63889	258.911
TamF117	1.92593	241.319
TamF125	1.11111	360.909
TamF126	2.71296	259.819
TamF127	3.19444	308.44
TamF128	2.27778	376.593
TamF130	2.85185	458.053
TamF131	1.55556	416.955
TamF132	4.42593	278.76
TamF135	1.52778	321.838
TamF137	2.01852	258.678
TamF138	1.94444	435.111
TamF139	2.71296	185.952
TamF144	2.34259	414.912
TamF145	2.62963	286.472
TamF149	3.08333	452.738
TamF150	2.19444	214.84
TamF154	3.92593	336.11
TamF155	1.86111	355.519
TamF157	3.88889	467.291
TamF158	3.29167	367.067
TamF159	3.38889	451.474
TamF160	4.13889	486.182
TamF161	2.80556	430.913
TamF162	5.11111	678.093
TamF163	1.66667	350.784
TamF164	1.41667	381.88
TamF165	2.86111	385.4
TamF166	2.61111	552.489
TamF168	2.77778	310.904
TamF169	1.65278	297.071
TamF170	2.19444	334.246
TamF171	2.91667	169.83
TamF172	1.80556	284.87
TamF173	2.5	375.534
TamF174	5.30556	378.057
TamF175	4	371.558
TamF177	4.22222	636.938
TamF178	5.36111	632.894
TamF180	2.80556	287.945
TamF182	2.08333	366.605
TamF183	2.47222	439.618
TamF184	2.30556	346.053
TamF185	2.66667	360.615
TamF186	1.22222	202.315
TamF187	1.86111	222.35
TamF188	2.13889	212.54
TamF189	2.5	254.683
TamF190	0.458333	196.223
TamF191	1.61111	358.359
TamF192	2.80556	336.78
TamF193	3.05556	403.515
TamF195	3.33333	404.758
TamF196	2.30556	342.052
TamF197	3.44444	708.935
TamF198	3	205.737
TamF199	3.11111	394.769
TamF200	2.83333	434.959
TamF201	2.55556	500.262
TamF202	2.30556	300.92
TamF204	3.19444	395.856
TamF205	3.13889	386.254
TamF208	4.41667	437.896
TamF212	3.61111	452.318
TamF213	2.19444	450.226
TamF214	2.36111	363.585
TamF215	1.63889	263.467
TamF216	1.47222	331.48
TamF218	1.52778	279.022
TamF219	1.52778	395.884
TamF220	3.44444	275.419
TamF221	1.91667	468.224
TamF222	1.58333	380.339
TamF224	3.47222	381.079
TamF225	5.08333	485.093
TamF226	1.63889	297.59
TamF227	2.58333	*
TamF228	1.5	*
TamF240	1.91667	*
TamF248	1.45833	*
